# Supplementary material for: Calcineurin Targets Involved in Stress Survival and Fungal Virulence
Source: PLoS Pathog. 2016 Sep 9;12(9):e1005873. doi: 10.1371/journal.ppat.1005873 (PMC5017699; doi:10.1371/journal.ppat.1005873)
Supplement: S1 Table — (XLSX) [file ppat.1005873.s006.xlsx]

## Sheet: Sheet1
S1 Table. Abundance of identified phosphopeptides in this study.
Primary Protein Name	Modified Peptide Sequence	Intensity								T-test (log2 intensity data) P-value
		WT_25°C_1	WT_25°C_2	WT_37°C_1	WT_37°C_2	FK506_37°C_1	FK506_37°C_2	cna1∆_37°C_1	cna1∆_37°C_2	WT_25°C vs WT_37°C°	WT_37°C vs FK506_37°C	WT_37°C vs cna1∆_37°C
CNAG_00043T0	LLLS*PT*PPEVENEKAEGR	191930	260829	65161	229914	191335	178249	30602.8	43972.9	0.51	0.632	0.29
CNAG_00051T0	LAPESQDLEEGEVVS*PVQTTR	548329	646669	227221	176187	588850	153544	1394.69	334799	0.028	0.653	0.566
CNAG_00051T0	TAVS*EIDT*PVLEDGEGRDEMGTEEAR	178587	138621	145158	103519	151659	104839	226620	2663.41	0.367	0.921	0.601
CNAG_00055T0	KSEDAPHLVGSNPGGSAS*PAGSQR	774662	910445	907259	499643	949751	826380	11902.7	1.30909e+06	0.592	0.523	0.603
CNAG_00055T0	S*PS*PPDPSIPIPSSLNR	518817	447238	895924	973407	913085	834144	991081	911993	0.031	0.385	0.789
CNAG_00055T0	SEDAPHLVGSNPGGSAS*PAGSQR	220297	247876	260575	169444	185084	136609	155952	289480	0.709	0.411	0.979
CNAG_00055T0	T*RKSEDAPHLVGSNPGGSASPAGSQR	185839	429592	101656	69931.6	155507	80089.1	5539.2	128541	0.171	0.555	0.597
CNAG_00055T0	TRKSEDAPHLVGS*NPGGSASPAGSQR	724101	921506	345182	240706	451444	247986	31823.6	393779	0.053	0.719	0.589
CNAG_00083T0	AGHS*DDEEVQEVAKPPSK	1.06483e+06	1.83854e+06	1160065	961834	928256	658090	844708	1.24494e+06	0.483	0.298	0.907
CNAG_00083T0	GPS*PYGQHPAVIDLK	273732	301836	189880	126333	215987	158287	270263	257473	0.187	0.565	0.229
CNAG_00083T0	M[147.0354]GAFDVDES*EDEN[115.0269]GNRR	50327.7	57669.5	58305.5	29198	23102.1	40188	19703.4	41168.4	0.58	0.567	0.54
CNAG_00083T0	MGAFDVDES*EDEN[115.0269]GNRR	134926	54047	183869	119796	76130.6	108558	98672.3	86052.5	0.425	0.224	0.246
CNAG_00083T0	NRPSLGDHEDVS*EDSDVLTHATR	45291.3	535134	97013.6	260564	280171	221689	787000	614256	0.989	0.526	0.189
CNAG_00087T0	ADPTS*PSVFKK	195589	404810	455339	232739	306168	235500	307582	521668	0.796	0.67	0.678
CNAG_00091T0	LAGGHSTTGAYDTPSSS*HGIAGR	208835	283699	1.14812e+06	1.81412e+06	783700	695222	772062	507922	0.032	0.191	0.116
CNAG_00099T0	INHAGQSVEVDS*DEDEEEQEELQAGVER	70583.4	273544	296960	60256.9	273581	130550	29552.3	464536	0.974	0.745	0.943
CNAG_00099T0	KINHAGQS*VEVDSDEDEEEQEELQAGVER	200764	168208	431125	221871	138014	200851	510082	534690	0.349	0.277	0.359
CNAG_00099T0	KINHAGQSVEVDS*DEDEEEQEELQAGVER	199154	339718	441839	352369	319211	216761	1.58088e+06	1.02141e+06	0.339	0.242	0.07
CNAG_00099T0	SVHWS*PR	2652.44	33885.6	8209.27	25895.4	8567.56	17565.8	479.16	42615.5	0.798	0.827	0.694
CNAG_00104T0	KLNWLTYGGEREPDT*DDE	859479	1.10101e+06	1.23807e+06	558426	597902	910478	1.5666e+06	1.16239e+06	0.763	0.822	0.425
CNAG_00104T0	VALVEDAFDDPS*RPGS*R	306641	335171	1.15655e+06	1.61155e+06	1.18521e+06	1.35862e+06	1.93627e+06	19989.6	0.057	0.739	0.552
CNAG_00106T0	LEPT*PATEPDDPLR	105977	101694	169891	80578.6	116286	116780	102586	147586	0.802	0.993	0.918
CNAG_00111T0	LAAM[147.0354]GGNTPYLGSATS*PVAGQVHPR	149474	692229	497296	786403	1063356	792717	2.02236e+06	2.16462e+06	0.541	0.313	0.113
CNAG_00111T0	LAAMGGNTPYLGS*ATSPVAGQVHPR	45472.5	71042.1	156189	106451	341991	147791	414101	412878	0.111	0.393	0.104
CNAG_00111T0	LAAMGGNTPYLGSATS*PVAGQVHPR	640163	950484	1.9658e+06	1.49601e+06	3.13846e+06	1.89559e+06	3.70863e+06	3722208	0.095	0.374	0.111
CNAG_00133T0	AVS*DEASVESR	260909	47870.8	196691	153724	73317.7	219550	225047	27626.7	0.694	0.668	0.588
CNAG_00142T0	LKS*PEAAEGEEEGFVDYAR	566842	675885	86640.8	505507	851915	557636	886192	1.29394e+06	0.433	0.397	0.305
CNAG_00148T0	AIS*PSLSPHM[147.0354]SSVSAEPVQAPLSGPPR	145000	347593	92386.8	70846.2	170838	205680	474528	334895	0.236	0.044	0.022
CNAG_00148T0	AIS*PSLSPHMSSVSAEPVQAPLSGPPR	219391	248887	246469	123941	418908	276601	584318	674280	0.551	0.265	0.155
CNAG_00148T0	SSLDVHSLS*R	93530.7	157804	162090	57975.3	159303	154066	169035	372070	0.744	0.522	0.288
CNAG_00148T0	VAYS*PEETEEVESGGK	85110.1	80366.1	186995	71511.2	72367.5	97372.9	56016.2	38840.1	0.612	0.625	0.284
CNAG_00156T0	AKS*DSIIPS*PTADSFDR	60628.4	258830	23123.3	415114	1.14829e+06	1.41026e+06	915017	114103	0.897	0.325	0.578
CNAG_00156T0	KES*LPFNPQEDSTLIATAPK	264082	201188	182100	242523	306540	378685	437769	336839	0.686	0.124	0.091
CNAG_00156T0	RQDGFNVPS*PQSHPLPR	471017	454634	409467	348938	1699125	1.59758e+06	1.98612e+06	1.55123e+06	0.227	0.018	0.015
CNAG_00156T0	VIS*NTSHPSQYPSR	21727.7	78044.2	4677.93	4270.47	20868.4	16939	8339.55	7537.06	0.177	0.022	0.014
CNAG_00156T0	VISNTSHPSQYPS*R	22215.8	1391.95	24458.8	59344	30599.4	33079.6	50160.1	7608.11	0.383	0.754	0.609
CNAG_00193T0	KTS*FDHTVR	547673	748787	463408	557797	717140	363069	353114	599081	0.356	0.993	0.772
CNAG_00193T0	SKPTS*PTIASSANSGGGSKK	122724	96741.1	85368.3	53823.4	143356	35520.2	20395.2	118043	0.249	0.954	0.777
CNAG_00193T0	SNS*TPNLAALK	454201	440692	295059	385765	399098	406653	491598	423797	0.279	0.411	0.222
CNAG_00194T0	GT*SPLAAQPFSTALPAPPAR	610735	392756	124502	104449	452984	726454	755604	493599	0.064	0.064	0.049
CNAG_00194T0	RVS*LGAEEEEN[115.0269]GAK	1.80069e+06	541965	466867	528168	248476	557373	11613.2	136289	0.455	0.604	0.288
CNAG_00239T0	AGRPSAVLDDDDDDAS*DSDLPSGHEDKK	238505	135465	368875	342732	229847	378414	675280	244709	0.246	0.589	0.836
CNAG_00239T0	AGRPSAVLDDDDDDASDS*DLPSGHEDK	130445	167218	211625	134312	302141	201233	125212	216986	0.673	0.34	0.955
CNAG_00239T0	KPLT*PPQSSNDDSLK	288260	140161	141007	194204	73996.9	252905	216778	85044	0.689	0.81	0.747
CNAG_00246T0	EIDPNEDEWES*GEDVK	6177.93	3818.69	91607.4	56694.1	31419.8	83218.9	2216.18	7067.27	0.015	0.612	0.089
CNAG_00246T0	GNRS*DTHLPR	893.227	183470	13618.8	13163.2	68451.3	2531.84	6683.86	821.81	0.989	0.993	0.345
CNAG_00246T0	LTNS*PSYPFPK	589803	560800	267277	245067	530957	599582	638040	484653	0.009	0.012	0.088
CNAG_00246T0	RTTESIQVIDDQGKEIDPN[115.0269]EDEWES*GEDVK	7761.46	7344.28	26560.7	27605.5	16437.8	25166.6	103540	43261.3	0.001	0.406	0.286
CNAG_00246T0	RTTESIQVIDDQGKEIDPNEDEWES*GEDVK	699205	570326	270114	152420	814597	211468	199794	135399	0.126	0.471	0.613
CNAG_00246T0	TQS*MAEAMAR	137899	59528	145357	57634.1	117170	59443.8	3871.75	83025.6	0.989	0.888	0.473
CNAG_00260T0	AAS*PLPR	583222	27442.7	125338	13372.1	32419.6	28623.6	6521.03	5324.85	0.617	0.836	0.331
CNAG_00260T0	S*TAAPAPEVPRY	1.34995e+06	982484	1.0963e+06	404764	895400	440204	48578.8	386806	0.461	0.933	0.345
CNAG_00260T0	ST*AAPAPEVPRY	22386.4	546327	25113	1.43816e+06	78409.3	515424	1.6881e+06	778979	0.854	0.983	0.535
CNAG_00286T0	S*PNTPAISFR	468967	536099	157930	149519	242904	181790	337026	252404	0.017	0.267	0.131
CNAG_00294T0	IYS*PSATK	133692	261023	138392	55190.5	141477	29174.1	253.713	198648	0.324	0.775	0.588
CNAG_00330T0	AAGFTVTDDPVS*PR	816590	890332	383494	709868	759739	772532	324972	748189	0.352	0.43	0.924
CNAG_00337T0	RHT*YDINASSR	64370.6	120227	102135	182369	244806	137774	307973	631673	0.412	0.543	0.132
CNAG_00346T0	TS*TLTLTQTHTTPTDTPPQTVLHLR	76639.3	59784.3	167318	277012	374756	677813	352130	281626	0.09	0.164	0.35
CNAG_00346T0	TST*LTLTQTHTTPTDTPPQTVLHLR	24883.9	55018.8	95345.8	135396	300652	404247	283503	190448	0.176	0.042	0.116
CNAG_00354T0	RDPNDPSAGS*S*EDEFEDGLTDQEGEGEIVSLAR	24670.3	126693	77794.3	27337.8	19606.7	13606.7	14898.5	13745.5	0.864	0.273	0.266
CNAG_00354T0	RDPNDPSAGS*SEDEFEDGLTDQEGEGEIVSLAR	865373	999976	917104	505773	571309	576294	675473	306973	0.48	0.667	0.506
CNAG_00354T0	RDPNDPSAGSS*EDEFEDGLT*DQEGEGEIVSLAR	100134	128593	87776.9	36197.4	36585.2	89478.4	87764.5	85962.6	0.345	0.983	0.508
CNAG_00354T0	RDPNDPSAGSS*EDEFEDGLTDQEGEGEIVSLAR	164437	126632	185885	60371.2	47964.9	61607.8	6590.82	4074.72	0.68	0.44	0.079
CNAG_00363T0	ANPYGAAENTS*PVLER	53348.5	110331	149721	28453	147622	29153.9	267064	284766	0.881	0.997	0.332
CNAG_00363T0	IPSAS*APLEK	123210	145562	183486	22669	30173.5	44812.1	230.58	101135	0.611	0.686	0.546
CNAG_00372T0	KAPVEDGDT*DLDQGDEDDETR	1.07989e+06	81025.8	1.09542e+06	716499	168944	720857	232987	39676.9	0.551	0.41	0.227
CNAG_00386T0	RTS*TDDGEAAPQR	423265	184565	551108	424580	156909	612545	445506	50744.2	0.4	0.631	0.475
CNAG_00386T0	VDT*PKKPVFGLPVTVK	170362	380168	132522	67245.1	140140	93155.3	240577	220683	0.203	0.686	0.227
CNAG_00386T0	VS*SATASPAPTSPASTPHTPATPNSELK	1414831	2.20408e+06	1712740	1.18672e+06	1.81783e+06	1804516	4007748	2.77779e+06	0.537	0.416	0.082
CNAG_00390T0	GAS*PVSAPSPHATASQSR	39487.9	155242	103735	20361.6	64980.5	35468.9	1785.11	104369	0.667	0.967	0.659
CNAG_00391T0	NDDQQAIHSQEAAPS*SPDEPEQLDTTSIR	823089	454878	383011	598301	411404	474536	590726	464378	0.581	0.782	0.765
CNAG_00391T0	NDDQQAIHSQEAAPSS*PDEPEQLDTTSIR	32678.2	374567	204561	62174.3	333008	22090.5	369.034	444818	0.99	0.877	0.649
CNAG_00402T0	KGNIAFGTVDSPNTALSSS*PAAPSTTGGHLADAVK	1.24725e+06	1.86991e+06	1.03997e+06	527907	1266467	1174751	1.87468e+06	1.68083e+06	0.236	0.378	0.228
CNAG_00402T0	KLS*VHSLFTSK	45722.2	65710.1	74616.3	36004.1	142994	98729.3	178952	178182	0.907	0.222	0.182
CNAG_00424T0	ATYVRPSDVPVAPSVALDEC[160.0307]ARSPPTTS*SIQSPNSAGGPPK	1.62273e+06	877077	594275	575798	401255	516684	491873	389043	0.259	0.294	0.239
CNAG_00424T0	M[147.0354]PPPALPPHSSS*GSPGTTQAGR	190626	351736	63031.7	98012.5	64546.6	146234	113071	88000.9	0.099	0.704	0.468
CNAG_00424T0	N[115.0269]GHPELLAADVDWDSS*AS*VEKR	28942.3	306735	19862.4	608304	477267	196476	939279	277.857	0.948	0.656	0.723
CNAG_00424T0	RPS*FSAPVPTSDTPHPAAHTVQR	18910000	20790000	13510000	15120000	15490000	16290000	24400000	20980000	0.049	0.279	0.046
CNAG_00424T0	SPPTTSSIQS*PNSAGGPPK	153351	117572	498446	209827	762738	735403	339.337	1.03025e+06	0.271	0.302	0.606
CNAG_00445T0	AVEAPAS*PPKPPASILR	2984802	2822654	2.53103e+06	2.97692e+06	2.78045e+06	2.4932e+06	3238783	2.49185e+06	0.615	0.717	0.848
CNAG_00445T0	NETQQEVSLN[115.0269]GT*PEGNTNEPQVR	1.17519e+06	1.19748e+06	880743	853983	918593	688094	158653	768996	0.007	0.655	0.455
CNAG_00460T0	ENNASFSRS*PELR	5624.25	19440.7	2586.2	13014.4	62144.8	80314.5	302399	118849	0.625	0.192	0.09
CNAG_00460T0	SPSATHSTT*QVNVDDGLTPELR	228206	125818	106305	60713.6	215619	270594	312603	153356	0.21	0.121	0.164
CNAG_00496T0	RAET*FDAYK	294883	102416	381064	287153	449812	282897	573389	161185	0.429	0.812	0.916
CNAG_00496T0	RAET*FDAYKGVK	31886.8	165153	66739.6	110170	122673	117478	7212.97	313772	0.874	0.406	0.808
CNAG_00496T0	YSLPKS*PSAN[115.0269]GLEK	92073.8	80335.9	58379.7	62420.3	200518	197918	237621	211220	0.076	0.014	0.007
CNAG_00500T0	RSS*M[147.0354]GGGTGGQMGGASTPGAN[115.0269]GR	62431.6	116868	26090.7	7593.07	68253.7	29006.2	4876.46	62172.7	0.163	0.28	0.899
CNAG_00500T0	RSSMGGGT*GGQMGGASTPGAN[115.0269]GR	516295	179271	670925	140823	457245	212446	6944.69	340376	0.992	0.989	0.51
CNAG_00520T0	HIS*PAPSIVSAGYLDGR	552657	472922	243149	274185	301330	178578	147200	231652	0.024	0.753	0.367
CNAG_00520T0	TVQNSLLFAS*PVER	144359	148919	34721.8	46885.3	28188.9	27959.4	23361.2	20782.5	0.071	0.25	0.12
CNAG_00520T0	VLAPAPAPAPAAPS*SEDHGGWAGEPEKHSPAPASVAPVQESVSADGDGGWGGEPEKIEVAR	5.16721e+06	3.75208e+06	1.0729e+06	1.24849e+06	2.29115e+06	2.77094e+06	3284198	2.42877e+06	0.04	0.027	0.062
CNAG_00523T0	HPVS*PTASLR	2886.94	24346.8	1927.32	166220	6406.41	152690	0	75119.9	0.797	0.859	0.591
CNAG_00523T0	HPVSPTAS*LR	3706.81	4428.4	6346.6	28389.2	8083.4	85938	60923.6	7887.48	0.353	0.685	0.739
CNAG_00523T0	RHPS*PGAPEGEAR	148735	325720	158758	243608	249556	339918	373003	296611	0.83	0.287	0.201
CNAG_00523T0	S*LDVIQGHTLS*PGQEDEEE	210077	222667	183148	99572.6	358312	117630	5046.37	79039.9	0.364	0.594	0.389
CNAG_00534T0	AAASSAPVPVSDDKT*ITGETPEEEDFIR	116975	127355	429453	363693	750388	744565	4046.45	115792	0.017	0.082	0.333
CNAG_00556T0	RQS*QQGGHPFASNK	233403	297556	649124	359357	122414	311400	95223.3	105713	0.258	0.265	0.11
CNAG_00559T0	S*IASATVKR	115732	94491.9	51960.3	27245.1	127818	48672.9	129849	100139	0.17	0.346	0.144
CNAG_00567T0	TVDADVS*DDEQAPK	93877	1373.29	87095.9	52530.5	8647.55	61617	523.52	3440.26	0.552	0.465	0.131
CNAG_00569T0	RM[147.0354]S*IDPVPLTQTLQR	422335	409719	161794	239061	185510	332406	341149	219421	0.16	0.583	0.38
CNAG_00569T0	RMS*IDPVPLTQTLQR	219816	96258.7	166196	125102	182527	183234	173961	158916	0.987	0.343	0.492
CNAG_00570T0	RTS*VSAESLVPTSQR	98457.2	3.59862e+06	2.40667e+06	2243576	2.74863e+06	1.58432e+06	3.31059e+06	2.85514e+06	0.588	0.763	0.119
CNAG_00577T0	DPSYAAANPQIPLRS*PK	1.80979e+06	1.40046e+06	876100	1.09632e+06	1.36264e+06	1.3014e+06	1.82563e+06	1.39518e+06	0.106	0.212	0.112
CNAG_00577T0	DRETPTTTTTVVDST*PSSPK	7672.85	422132	5358.91	416457	257685	511130	528374	275835	0.956	0.519	0.511
CNAG_00577T0	ETPTTTTTVVDSTPS*SPK	2339664	2.10098e+06	1.08527e+06	1295264	1.57519e+06	1.53179e+06	488315	1.96882e+06	0.041	0.194	0.831
CNAG_00577T0	ETPTTTTTVVDSTPSS*PK	657.415	120385	2553.74	144103	63625.2	164346	18282.1	68364.6	0.838	0.556	0.815
CNAG_00606T0	DGEQASSPHY[243.0297]S*DGDDLFGDDDDDEDAEAVQAHR	124249	86049	158417	66517.3	128233	146689	1583.34	3675.07	0.99	0.625	0.025
CNAG_00655T0	EEAKEES*DDDM[147.0354]GFGLFD	11630000	8419052	6.293e+06	6797299	1.3863e+06	7.03638e+06	7.0401e+06	67148.5	0.222	0.53	0.51
CNAG_00655T0	EES*DDDM[147.0354]GFGLFD	46744.7	122985	15664.5	119376	6231.82	78897.1	10135.5	0	0.683	0.723	0.407
CNAG_00655T0	KEEAKEES*DDDM[147.0354]GFGLFD	130800000	124600000	74810000	101400000	81950000	126300000	24240000	1.46693e+06	0.234	0.622	0.304
CNAG_00655T0	KEEAKEES*DDDMGFGLFD	90080000	20530000	72750000	87790000	58660000	92650000	82370000	54130000	0.323	0.245	0.9
CNAG_00665T0	EVT*PTQISGLAQSGYASQK	50227.4	159980	209841	124548	216207	176112	374539	444267	0.486	0.601	0.148
CNAG_00666T0	DSLSSFGHELEDPES*PSDRR	2.51291e+06	2.04972e+06	983483	1.68078e+06	2.23447e+06	2.01245e+06	130666	1136233	0.252	0.304	0.459
CNAG_00666T0	EIS*PTKKPVPISR	3.94929e+06	5.20852e+06	2.06882e+06	2.23896e+06	2468758	2.50244e+06	3733007	3.14583e+06	0.096	0.162	0.074
CNAG_00666T0	GAS*KQPAPMHEEEPVAK	517829	359777	441358	344853	292289	235356	293308	285401	0.696	0.139	0.246
CNAG_00666T0	GLPTAS*PRPR	26950.9	218232	39509.7	189033	62251.5	129983	242.53	105850	0.936	0.969	0.518
CNAG_00666T0	RDS*LSSFGHELEDPESPSDRR	376989	345717	2038.69	370051	179572	229519	1204.56	135233	0.503	0.582	0.848
CNAG_00668T0	VQNQHLAGSSGAHAQPMS*PTDTDATGVTVHR	106597	116841	884440	826140	466605	454833	711455	483015	0.001	0.019	0.295
CNAG_00678T0	AVPAQPS*SPPPVC[160.0307]QFSDR	861145	1.02467e+06	900680	1.03683e+06	549338	572875	735368	754189	0.825	0.063	0.159
CNAG_00678T0	AVPAQPSS*PPPVC[160.0307]QFSDR	2.12008e+06	2.70434e+06	1.84354e+06	1.64719e+06	2.14072e+06	1.28767e+06	2562234	2.06427e+06	0.192	0.881	0.191
CNAG_00703T0	GVRS*PPR	15785.8	41765.3	4028.03	4160.58	135812	4553.84	33081.8	21277.2	0.165	0.481	0.073
CNAG_00706T0	AEEAEIAPVAEGEPT*SPETK	112831	98809.2	162917	145962	100673	104443	354017	61715.7	0.051	0.062	0.969
CNAG_00706T0	LAEVVPEPS*PEESKAEEAEIAPVAEGEPTSPET*K	15284	321960	458386	75166.2	714305	48269.6	168195	60346.9	0.649	1	0.629
CNAG_00706T0	LAEVVPEPSPEESKAEEAEIAPVAEGEPTSPET*K	8197507	9935086	7653188	3.22336e+06	9015517	3.36612e+06	11158.2	801823	0.391	0.889	0.306
CNAG_00717T0	KRVDLMSTSPT*ASSHLK	308658	348182	298302	212876	691385	704552	968798	774251	0.344	0.104	0.036
CNAG_00717T0	LEDS*DDELEYTKNPFDEK	268517	321892	578291	818958	431569	615022	5774.13	27761.4	0.08	0.364	0.11
CNAG_00717T0	TMVGS*PDKGKIDPAR	638564	532196	500976	192950	350059	296711	753.88	515792	0.408	0.952	0.552
CNAG_00717T0	VDLMSTS*PTASSHLK	166715	120524	194100	106306	491160	447832	603378	425512	0.973	0.152	0.094
CNAG_00730T0	LPADSS*EDIVAELEPHHVSVHR	1.40347e+06	1.89053e+06	1879381	1080289	1.1665e+06	1522040	2.29257e+06	2285230	0.722	0.854	0.337
CNAG_00730T0	RLPADS*SEDIVAELEPHHVSVHR	573988	846546	967017	569795	595983	710273	1215177	1.0404e+06	0.867	0.707	0.346
CNAG_00730T0	RLPADSS*EDIVAELEPHHVSVHR	1.38791e+06	2.70042e+06	2.19055e+06	1.22963e+06	2154112	1.66637e+06	4908404	3.81521e+06	0.744	0.711	0.143
CNAG_00732T0	VSYGGPPDASATADLGAS*PPLR	146019	1.15999e+06	461194	529132	414786	149214	122228	284069	0.889	0.405	0.253
CNAG_00740T0	AIS*PIPIR	100546	137123	169309	118947	125145	131190	282871	212953	0.506	0.666	0.142
CNAG_00740T0	EGS*GIDEEIKTDPGEEDGVDNIR	165028	236933	503347	330616	306061	273923	13107.2	138273	0.123	0.337	0.298
CNAG_00745T0	AVS*SPTSQPSTPALDHR	671144	822288	601074	319045	221658	302054	310977	263159	0.326	0.316	0.397
CNAG_00745T0	RLS*LVTAEGR	312634	519318	354039	221427	175145	191162	224207	189414	0.403	0.313	0.401
CNAG_00746T0	RAS*AGTAAGVGIGEK	75980.3	177865	185251	63382.7	103346	71221.4	0	244429	0.928	0.741	0.544
CNAG_00746T0	RAS*AGTAAGVGIGEKR	215921	110565	124903	37413.2	52486	53007.2	57840.8	27700.4	0.386	0.741	0.542
CNAG_00746T0	RASAGT*AAGVGIGEKR	15365.1	447487	227911	71863.9	101474	108926	326.043	506669	0.842	0.791	0.644
CNAG_00764T0	GRVQ[129.0426]ES*EAGDLEDEEALALR	7606.64	42663	13228.7	6741.83	26282	10010.8	34532	14652.4	0.589	0.465	0.259
CNAG_00764T0	VQES*EAGDLEDEEALALR	47561.2	81362.1	90232.7	62746.8	82148.5	59534.1	6686.13	45639.8	0.624	0.792	0.364
CNAG_00774T0	GIPVSSFAPHS*PPTGTS*PR	1.93953e+06	4.31525e+06	1659493	769466	1.56814e+06	451369	2084177	1.51335e+06	0.232	0.733	0.435
CNAG_00774T0	GIPVSSFAPHS*PPTGTSPR	1.49191e+06	2.24412e+06	4967245	3843326	4383355	3.58078e+06	7.85862e+06	6.29455e+06	0.088	0.613	0.109
CNAG_00774T0	GIPVSSFAPHSPPTGT*SPR	363572	648199	1.238e+06	903069	1.56435e+06	953170	2971346	2.17778e+06	0.178	0.68	0.058
CNAG_00774T0	RQS*VSASDPPNHIPIPAN[115.0269]TR	2181.56	1.7352e+06	1.8556e+06	784765	1.26824e+06	1.19233e+06	1453902	1.65642e+06	0.535	0.972	0.663
CNAG_00774T0	RQS*VSASDPPNHIPIPANTR	7597853	15720000	10090000	7.15052e+06	10360000	6.96506e+06	18470000	14710000	0.616	0.999	0.102
CNAG_00777T0	SVS*PPQEEIR	43970.4	10795.7	80324.8	36877	8346.75	9797.92	28933.3	17422.8	0.399	0.124	0.217
CNAG_00780T0	AVVEVTLPGHLS*PTKK	1.26424e+06	968398	628051	799780	754284	849112	1.15427e+06	857774	0.133	0.491	0.223
CNAG_00780T0	KVES*EDEDDEVDGEKK	278142	22943.3	106118	184490	60208.6	176732	137916	5886.12	0.732	0.679	0.494
CNAG_00780T0	RKS*DPLEIPDIDDGVDDDFQPETR	57852.4	361764	16003.7	228608	151504	54242.4	476019	9800.44	0.649	0.815	0.964
CNAG_00796T0	S*LAS*IAMDDIQAK	129963	99676.8	155579	74583	22860.7	106005	7704.09	0	0.907	0.485	0.356
CNAG_00848T0	IGQ[129.0426]AEPIPEDERSNPEGAPFEDFEGAT*VQQN[115.0269]GDVVHN[115.0269]GAK	9953.4	3041.69	3448.39	4548.08	4753.22	3881.7	1.50016e+06	13113.2	0.677	0.686	0.373
CNAG_00848T0	IGQAEPIPEDERS*NPEGAPFEDFEGATVQQN[115.0269]GDVVHN[115.0269]GAK	3.85117e+06	10150000	40740000	30530000	24360000	22080000	2.97333e+06	27125.1	0.151	0.183	0.288
CNAG_00848T0	KIGQ[129.0426]AEPIPEDERS*NPEGAPFEDFEGATVQQN[115.0269]GDVVHN[115.0269]GAK	64904.9	320679	422265	928302	718011	227276	3.46362e+06	40101	0.284	0.601	0.855
CNAG_00848T0	KIGQAEPIPEDERS*NPEGAPFEDFEGATVQQN[115.0269]GDVVHN[115.0269]GAK	1.06301e+06	2.50921e+06	501747	7098663	3341545	385881	52983.1	538935	0.932	0.795	0.306
CNAG_00848T0	S*NPEGAPFEDFEGATVQQN[115.0269]GDVVHN[115.0269]GAK	18534.1	125901	686856	210257	366453	272692	62195.8	6108.66	0.233	0.809	0.192
CNAG_00874T0	AREKS*PAPAGSAEAEAAPVAAEGEVK	889426	1.6088e+06	1.07263e+06	769237	1.48764e+06	799851	1789420	2.58682e+06	0.522	0.668	0.075
CNAG_00874T0	EKS*PAPAGSAEAEAAPVAAEGEVK	809438	1.73926e+06	1.2212e+06	708498	2.0134e+06	695107	1.37541e+06	2.68443e+06	0.661	0.737	0.24
CNAG_00874T0	EKSPAPAGS*AEAEAAPVAAEGEVK	2958505	4330412	4430570	2.29966e+06	3.93236e+06	2.45783e+06	88923.9	5.29224e+06	0.797	0.954	0.588
CNAG_00874T0	QAS*PVEGEAEIK	125464	41107.9	195555	116390	59687.5	122440	131824	7338.25	0.392	0.339	0.468
CNAG_00874T0	QAS*PVEGEAEIKR	393723	217369	626515	479608	294819	397330	536814	281373	0.246	0.145	0.47
CNAG_00874T0	RQAS*PVEGEAEIKR	277473	441830	322721	257328	317030	228208	605521	510341	0.555	0.766	0.05
CNAG_00914T0	VGANS*PTGGSYASFSSGNR	425005	547426	266326	243157	421350	319421	728056	553918	0.094	0.205	0.07
CNAG_00930T0	LTVS*PEKAPDAPER	128407	261026	230715	157883	154217	177510	26852.5	284448	0.93	0.587	0.627
CNAG_00960T0	VTLELS*PVK	58933.5	118630	179607	88276.8	116911	46642.2	283423	178372	0.498	0.46	0.323
CNAG_00972T0	KVTIQEPEDS*GS*ES*DEEEVAPAPAPK	2.28416e+06	7078230	3.04485e+06	3316228	4472947	4304543	1.46865e+06	3.82249e+06	0.749	0.049	0.649
CNAG_00972T0	VT*IQEPEDS*GS*ESDEEEVAPAPAPK	505736	620675	546565	543872	498217	813622	641335	67223.3	0.835	0.641	0.549
CNAG_00982T0	IASS*PGQALASR	582250	744274	157871	171827	101788	103359	235372	219020	0.036	0.05	0.03
CNAG_00982T0	VAGRGS*NAGVELLPAGGPAAGQAPIGR	342676	214530	204345	302101	156830	158605	126575	153372	0.802	0.258	0.162
CNAG_01005T0	AKS*YLAEDTK	12624.3	7985.66	85804.5	229192	110183	209668	161977	113397	0.075	0.905	0.957
CNAG_01019T0	SLVVHAS*TDDLGK	53158.1	95340.2	115267	154297	187986	125700	7953.38	62153.1	0.238	0.63	0.327
CNAG_01019T0	SLVVHAS*TDDLGKGGNEESLK	33949.9	610788	45424.6	504759	846513	355589	922259	532009	0.981	0.469	0.417
CNAG_01020T0	AAPVS*PASSRPSSAAFSHSPSASSSR	859180	1.13422e+06	1.11539e+06	1.17646e+06	1.30358e+06	1.03078e+06	1.78939e+06	1.41233e+06	0.474	0.936	0.207
CNAG_01020T0	FETPES*PQTDSHLLSIR	3.19722e+06	2.70978e+06	3.6589e+06	4.05331e+06	4.10711e+06	3.82416e+06	3.69749e+06	3.87306e+06	0.133	0.696	0.796
CNAG_01020T0	SEAKFETPES*PQTDSHLLSIR	682068	392309	212152	212144	289916	230855	657807	544779	0.192	0.332	0.058
CNAG_01087T0	M[147.0354]LESLRPQGGGDS*DEDADAVDETQIHEPERPR	75133.7	376979	235936	362463	202636	223289	842.724	279642	0.616	0.369	0.495
CNAG_01087T0	MLESLRPQGGGDS*DEDADAVDETQIHEPERPR	1.83301e+06	1.37796e+06	2268612	2329412	2.5574e+06	1.58317e+06	2.70724e+06	2.81802e+06	0.232	0.677	0.025
CNAG_01087T0	S*LAPT*LPDGAER	360529	182508	239615	305724	125493	196316	74854.3	63579.6	0.902	0.202	0.017
CNAG_01117T0	GEEVFS*DEEL	2.05744e+06	516052	3.71321e+06	1.90686e+06	546199	2.34247e+06	51232.3	72304.7	0.381	0.435	0.023
CNAG_01117T0	KRGEEVFS*DEEL	11230000	11170000	19410000	7.67483e+06	6.75152e+06	10670000	16790000	4.15086e+06	0.884	0.578	0.701
CNAG_01117T0	RGEEVFS*DEEL	5467915	3.45528e+06	9752689	3.82978e+06	2.54306e+06	5.79822e+06	6.6406e+06	684333	0.601	0.535	0.518
CNAG_01125T0	IKPGAQS*LPVS*PVAPR	185678	175190	451944	655683	202149	177859	367692	435209	0.1	0.084	0.319
CNAG_01125T0	IKPGAQSLPVS*PVAPR	533986	435958	304227	292944	435140	483953	423349	290345	0.123	0.053	0.55
CNAG_01125T0	NKS*FTSIQN[115.0269]STK	373959	364514	170906	151217	122330	177669	132.102	123087	0.039	0.725	0.476
CNAG_01125T0	RT*SAADISTSTLTK	409913	168646	215952	236118	46342.4	97922.3	74174.2	64678.9	0.79	0.187	0.008
CNAG_01125T0	RTS*AADISTSTLTK	2.15794e+06	2.23379e+06	1.15714e+06	1.29049e+06	367596	548140	717324	712096	0.041	0.106	0.063
CNAG_01125T0	RVT*AVDGPIGIHEAGK	5773454	5793319	2.63739e+06	3.03233e+06	979675	1.20479e+06	1.08196e+06	961937	0.062	0.024	0.009
CNAG_01130T0	AVESVPVQPQAVS*PTEAHIEK	1496936	1.82115e+06	4.07704e+06	6211301	8034069	5859435	7971057	5.76999e+06	0.077	0.368	0.384
CNAG_01130T0	AVESVPVQPQAVS*PTEAHIEKDALK	19090000	14730000	29690000	46800000	53440000	51890000	55920000	52950000	0.122	0.37	0.342
CNAG_01130T0	AVESVPVQPQAVSPT*EAHIEK	5.28352e+06	5418674	14590000	20820000	21460000	20690000	21020000	16110000	0.094	0.478	0.831
CNAG_01130T0	KDS*ASASN[115.0269]GN[115.0269]GSASN[115.0269]LPPAEVSK	396442	250480	278578	588418	315071	828706	2.04002e+06	564654	0.636	0.742	0.346
CNAG_01130T0	KDS*ASASN[115.0269]GN[115.0269]GSASNLPPAEVSK	2977148	2.08646e+06	1928184	3.62682e+06	1.50348e+06	3956292	2.7674e+06	1461080	0.889	0.903	0.604
CNAG_01130T0	KPS*ASATPATTASPDPEPK	1.56491e+06	3.1132e+06	358371	258527	5.77289e+06	3.41228e+06	2832647	4.38121e+06	0.067	0.022	0.015
CNAG_01130T0	KPS*FSGGKPWTGNRPAGGK	4844763	11430000	2695666	2.80565e+06	2.6098e+06	2.26573e+06	2591468	2.0507e+06	0.259	0.316	0.367
CNAG_01130T0	KPSASATPATTAS*PDPEPK	1.98143e+06	1.56404e+06	843944	981177	1.87505e+06	1.57326e+06	2.14015e+06	1.68334e+06	0.057	0.033	0.05
CNAG_01130T0	RQS*FGQ[129.0426]GPQFGGQGKPFGHGK	1.4037e+06	1.41281e+06	867748	1.3452e+06	642288	897327	830785	709107	0.44	0.336	0.343
CNAG_01130T0	RQS*FGQGPQFGGQGKPFGHGK	45810000	57190000	33340000	43920000	30700000	28840000	35670000	26630000	0.247	0.308	0.394
CNAG_01130T0	S*HSPAPSN[115.0269]VSFHGN[115.0269]GHPR	374117	537794	320988	260660	369577	541904	175.355	446201	0.202	0.219	0.537
CNAG_01130T0	S*HSPAPSNVSFHGN[115.0269]GHPR	10540000	13760000	10770000	14520000	14260000	11160000	7011082	16980000	0.868	0.969	0.812
CNAG_01130T0	SHS*PAPSNVSFHGN[115.0269]GHPR	5.57574e+06	11520000	5673317	10650000	9182859	5.86444e+06	4487321	11740000	0.956	0.896	0.917
CNAG_01130T0	SHSPAPSNVS*FHGN[115.0269]GHPR	14615.6	131121	12985.5	50118.5	27279.3	31357.2	0	27953.8	0.723	0.873	0.504
CNAG_01130T0	SSS*SGPEKKPTQR	20975.4	23111.3	41169.9	4887.38	198211	24396.2	728.697	7328.76	0.751	0.399	0.368
CNAG_01130T0	VPKPDEFPVLGT*PTSEK	9082945	5.7729e+06	8694466	9919948	6492101	6888896	5209704	3.41274e+06	0.462	0.085	0.142
CNAG_01130T0	VPKPDEFPVLGT*PTSEKK	8834861	7.38301e+06	7720634	10300000	6897699	5259592	4.93179e+06	4.08629e+06	0.628	0.186	0.073
CNAG_01130T0	VPKPDEFPVLGT*PTSEKKEPVWGM[147.0354]SGK	15530000	16680000	6.40779e+06	13160000	6008271	6639646	8536218	8380643	0.361	0.485	0.857
CNAG_01130T0	VPKPDEFPVLGT*PTSEKKEPVWGMSGK	17370000	8876664	13440000	13100000	10260000	8204291	9422505	12150000	0.876	0.184	0.338
CNAG_01130T0	VPKPDEFPVLGTPTS*EKKEPVWGM[147.0354]SGK	2.86991e+06	3.56296e+06	1.1375e+06	2.32075e+06	1.34152e+06	1.17713e+06	1984180	1.88794e+06	0.29	0.601	0.71
CNAG_01130T0	VPKPDEFPVLGTPTS*EKKEPVWGMSGK	3.33292e+06	1.80633e+06	2.2775e+06	2.13443e+06	2172120	1.5684e+06	2328800	2.65952e+06	0.786	0.468	0.287
CNAG_01130T0	VSQPIEEDAQS*VT*MES*ESDSDTVLVSR	774909	494930	948773	1.22637e+06	388701	775763	32569.3	216010	0.196	0.275	0.221
CNAG_01130T0	VSQPIEEDAQS*VTM[147.0354]ESESDSDTVLVSR	87712.2	232387	14341.6	34714.3	38379.7	9822	4187.91	18329.1	0.107	0.882	0.412
CNAG_01130T0	VSQPIEEDAQS*VTMESESDSDTVLVSR	1.61799e+06	997431	530576	601031	403548	405797	581382	606334	0.166	0.117	0.566
CNAG_01130T0	VSQPIEEDAQSVT*M[147.0354]ESESDSDTVLVSR	382328	783603	65120.7	151931	141713	49659.1	8029.9	95113.7	0.095	0.825	0.48
CNAG_01130T0	VSQPIEEDAQSVT*MES*ESDSDTVLVSR	487665	226749	137380	224075	86576.5	126030	258806	19153.4	0.314	0.243	0.61
CNAG_01140T0	ADDFIT*TIESDDEVS*NYGEPSALPK	162796	304710	339928	91815.5	129239	248037	21717	0	0.79	0.988	0.388
CNAG_01140T0	ADDFITTIES*DDEVS*NYGEPSALPK	328913	407962	629255	214615	150538	450266	28886.3	0	0.996	0.697	0.373
CNAG_01143T0	GIN[115.0269]DEES*DDEIDVGGQTQTYR	31222.7	8471.52	10172.1	9693.96	6573.91	9981.65	10447.2	2340.24	0.588	0.507	0.522
CNAG_01143T0	GINDEES*DDEIDVGGQTQTYR	749384	776120	656939	460542	572734	570609	383077	861151	0.315	0.864	0.934
CNAG_01145T0	LLSQPEVKS*PASK	205646	324760	143539	102373	155098	111939	231224	304716	0.127	0.757	0.074
CNAG_01148T0	AEELES*PAKEDAALSK	1.2586e+06	888710	867608	741399	654639	804514	1.46566e+06	362172	0.332	0.526	0.913
CNAG_01148T0	ITEIPDEPT*PK	3379806	2.262e+06	842514	847954	415209	625210	421078	622797	0.107	0.245	0.237
CNAG_01148T0	KAEELES*PAKEDAALSK	57140000	63610000	30250000	29940000	37150000	27860000	41850000	42970000	0.047	0.723	0.011
CNAG_01148T0	VTHNPISPSLLES*DDEWS*DEDEDEDEEIPS*EEDVGEMEVEEVK	241492	621565	189708	151826	8391.74	244932	246552	0	0.32	0.577	0.52
CNAG_01149T0	SPT*PTDGEISR	78490.8	75319.8	151485	90121	49751.8	102733	187064	27990.1	0.352	0.395	0.703
CNAG_01150T0	AVT*PPAGQVEK	66365	79969.3	64183.5	15121.6	10699.7	17857.7	29428.9	5083.8	0.447	0.452	0.5
CNAG_01150T0	AVT*PPAGQVEKDQLLR	1.61043e+06	3.60787e+06	1.08481e+06	292993	479611	353687	606501	448218	0.224	0.716	0.925
CNAG_01155T0	AGS*PTLPLGNEFTQAPR	1.3794e+06	1.36459e+06	2547588	1.31707e+06	1566502	2.05341e+06	3.41556e+06	2.51938e+06	0.542	0.96	0.368
CNAG_01155T0	RPS*ISQPAAR	582575	1.66651e+06	360895	53336.2	508672	144165	199.972	213547	0.249	0.626	0.538
CNAG_01155T0	RPSIS*QPAAR	171847	1520408	282188	60129.1	493758	30146.4	3589.3	209920	0.424	0.972	0.582
CNAG_01169T0	SHS*GTPHQPLAK	87310.5	90050.9	87893.1	48093.2	108747	34461.6	5524.24	116729	0.491	0.937	0.648
CNAG_01173T0	SSGHNHPLMS*PGSVETALPSTDGGPIRR	326281	340438	556184	308757	257792	224921	523678	518027	0.594	0.305	0.579
CNAG_01178T0	LENGN[115.0269]LVLAPGQEGLS*DS*EGDAEEEKQGEEDDEEVKEK	488435	439670	752545	263941	377588	726496	580428	569948	0.953	0.822	0.712
CNAG_01178T0	VLTAENDQPSSSSPPHPT*VISGQGPPPESAQEALKPK	982578	837184	382218	431235	467890	600011	904067	755964	0.019	0.24	0.031
CNAG_01179T0	PS*PLDNTR	32535.3	10752.6	39636.9	29236.1	2310.99	26758.5	2597.5	109475	0.468	0.441	0.771
CNAG_01182T0	AVQEQLPS*PDAQGAEHQLSLR	4912489	5816624	13600000	19770000	27080000	11250000	38570000	31400000	0.066	0.913	0.102
CNAG_01182T0	GGS*ISGPSGVSGER	12560000	6680412	6930944	8851961	4328484	7.45507e+06	6442101	4.69926e+06	0.709	0.433	0.227
CNAG_01182T0	GGSISGPSGVSGERRPS*EGPQVNLNDPNLR	842942	605499	366992	303777	174687	222035	799495	444259	0.083	0.08	0.278
CNAG_01182T0	RPS*EGPQVN[115.0269]LNDPNLR	2958.4	743882	7928.84	311581	183194	310768	92131	213709	0.988	0.548	0.672
CNAG_01182T0	RPS*EGPQVNLN[115.0269]DPNLR	228407	631252	51344.4	325337	137151	224097	40114.1	173562	0.439	0.798	0.748
CNAG_01182T0	RPS*EGPQVNLNDPNLR	32470000	30750000	17170000	22540000	17800000	15270000	13700000	10730000	0.166	0.401	0.12
CNAG_01182T0	RPS*RGGSISGPSGVSGER	1.29651e+06	2.19925e+06	1.12555e+06	528812	1.72634e+06	1.14935e+06	1205.03	1.25981e+06	0.246	0.329	0.547
CNAG_01182T0	RT*SVAAGFGGYSGDR	363995	170944	261081	310657	143117	273814	137121	114407	0.786	0.456	0.023
CNAG_01182T0	RT*SVAAGFGGYSGDRRPSR	4.986e+06	6.16502e+06	4.43639e+06	4238253	3.18966e+06	3.02101e+06	4550496	3602068	0.248	0.012	0.662
CNAG_01182T0	RTS*VAAGFGGYSGDR	1.13419e+06	796601	874268	1082876	720863	858088	799161	550235	0.922	0.268	0.248
CNAG_01182T0	RTS*VAAGFGGYSGDRRPS*R	1111059	938325	837457	948978	444262	545054	381143	118891	0.335	0.055	0.243
CNAG_01182T0	RTSVAAGFGGYSGDRRPS*R	49209.3	1.19804e+06	18079.1	553627	219896	7497.64	108984	525738	0.741	0.744	0.705
CNAG_01182T0	RVN[115.0269]GSNS*EVPASTDFA	1873.97	178061	57769.1	94526.3	44236.9	83632.4	10050	88445.7	0.649	0.679	0.555
CNAG_01182T0	TSVAAGFGGYSGDRRPS*R	1038972	1.3777e+06	728406	658712	781005	705005	769659	560142	0.13	0.439	0.795
CNAG_01183T0	GSSHEASPFAGS*EDDEADDIR	67877.8	59368.6	180463	92654.6	103970	105579	205061	149130	0.269	0.642	0.527
CNAG_01183T0	GSSHEASPFAGS*EDDEADDIRR	375452	516079	529940	257358	557470	350018	448408	1.09815e+06	0.716	0.723	0.385
CNAG_01183T0	GYTEEYIPS*PR	170257	158019	296124	68461.5	251201	46303	7840.38	267736	0.879	0.827	0.638
CNAG_01212T0	SFT*PT*PPLSR	325638	317028	295157	138503	337116	67410.2	86963.3	166492	0.436	0.783	0.409
CNAG_01222T0	RLS*SGLLR	87419.1	78397.7	61596.8	97159.9	54023	58777	38701.5	33295.1	0.817	0.391	0.156
CNAG_01236T0	SYVPDEQIES*GDEDDQDVSEEGM[147.0354]KR	2.90965e+06	2203196	1366666	1.65433e+06	1726606	1.80247e+06	435693	610183	0.105	0.333	0.051
CNAG_01236T0	SYVPDEQIES*GDEDDQDVSEEGMKR	3.36958e+06	2986998	4.55697e+06	3.01972e+06	5.29497e+06	3.58736e+06	3021501	4399861	0.584	0.627	0.956
CNAG_01261T0	DEDLEEGTSEKLDQEGS*EMGS*EGGDVGGEEVPR	175568	10670.9	442283	322814	228786	273614	169429	17735.9	0.363	0.183	0.332
CNAG_01261T0	FGIPPPHPIKTHS*VDTATADPDSVPNR	850488	728464	2590069	3.46297e+06	4.76393e+06	4772360	4.90537e+06	3619667	0.031	0.193	0.246
CNAG_01261T0	HLQDAGEEPPIES*PIS*SPET*HEEEAEAEEEEEEEEEEEGAPLPPPR	87971.7	123369	727747	698376	680958	655327	2380.31	274425	0.053	0.148	0.394
CNAG_01261T0	HLQDAGEEPPIES*PISSPET*HEEEAEAEEEEEEEEEEEGAPLPPPR	107074	124016	589164	587940	553639	549221	6097.51	256491	0.029	0.029	0.386
CNAG_01261T0	KAT*SPVELR	164248	208550	289301	622640	893407	448134	274584	501054	0.254	0.52	0.809
CNAG_01261T0	KATS*PVELR	106906	88659.8	126724	136401	65548.2	112999	97330.6	42807.5	0.157	0.36	0.331
CNAG_01261T0	RGT*M[147.0354]TMEGMPLDELEKK	144011	251761	538850	879807	670775	516185	746386	553178	0.076	0.644	0.836
CNAG_01261T0	RGT*MTMEGMPLDELEKK	419172	297371	1.92267e+06	1613900	1715225	1.54907e+06	1372144	1.40186e+06	0.032	0.54	0.219
CNAG_01261T0	S*ENLSPVEKEPPPAAAVVSAEPEQPER	128988	133660	324541	322768	575846	156451	5712.9	128280	0.011	0.927	0.357
CNAG_01261T0	S*LDRPGGSYPLPPVR	2621436	2.63454e+06	1.04074e+06	1.13633e+06	1.28951e+06	1.19858e+06	1221642	746833	0.031	0.148	0.691
CNAG_01261T0	SENLS*PVEKEPPPAAAVVSAEPEQPER	8622.45	2062.69	8086.37	443469	8832.71	291145	182261	52272.1	0.397	0.956	0.849
CNAG_01261T0	SENLS*PVEKEPPPAAAVVSAEPEQPERGEGEVASSEEEETPEQEAAR	767083	582844	2.72253e+06	3.07948e+06	3015559	2.17828e+06	1.24037e+06	1496146	0.03	0.588	0.031
CNAG_01261T0	SENLSPVEKEPPPAAAVVSAEPEQPERGEGEVAS*SEEEETPEQEAAR	243695	110889	545516	1.08133e+06	361224	734704	299059	182254	0.1	0.503	0.118
CNAG_01261T0	SPS*PPLGATHPR	258409	295973	927190	727126	658285	519517	129811	258366	0.031	0.184	0.113
CNAG_01261T0	THS*VDTATADPDSVPNR	59985.9	43825.8	718606	883217	596861	872200	185258	306754	0.008	0.703	0.094
CNAG_01298T0	S*SSIDAVGETVR	97147.1	99586.1	204280	53112.4	153868	119762	179168	188539	0.946	0.762	0.554
CNAG_01310T0	ASSLQETLSHQPTALPVS*PENNKK	3.32879e+06	3105979	1.76354e+06	2.53738e+06	2.47339e+06	1.88117e+06	4.18049e+06	2953950	0.251	0.94	0.181
CNAG_01322T0	ENVGGEDAS*PGVGAVDDQQQLVEPISAK	66787.8	103895	98351.1	100982	94254.8	91115	2153.04	9707.92	0.566	0.084	0.152
CNAG_01340T0	AIYKEDDDEEIDDAYNS*VVDDDVDEGAN[115.0269]GDIK	112786	137623	223804	111254	221089	92314.4	132798	275666	0.62	0.876	0.74
CNAG_01360T0	AGT*MPSNLEVASR	256774	320245	590363	275983	379255	254979	485909	351277	0.529	0.622	0.962
CNAG_01360T0	AST*IGALENPQR	122068	213731	241172	68313.6	129254	26155.3	1550.94	96276	0.783	0.522	0.449
CNAG_01360T0	EGRT*PPPAPSAAYAR	80464.4	125421	93040.9	29808.3	146591	14141.2	8.259	158501	0.448	0.924	0.579
CNAG_01360T0	SSLS*PEKVPHR	93786.5	174056	97770.2	57408	105552	24607.9	929.514	143369	0.323	0.692	0.593
CNAG_01363T0	YYDDEGEAS*DIDEQEQEAIR	64149.7	36055.6	131409	75366.4	54690.7	80446.8	159990	33706.6	0.211	0.366	0.766
CNAG_01363T0	YYDDEGEAS*DIDEQEQEAIRR	434498	610398	701161	366005	638447	449817	4657.6	472571	0.969	0.896	0.489
CNAG_01372T0	NVVVELEQS*PAK	65436.6	138640	72262.2	16398.2	40943.8	5405.54	579.444	99238.2	0.38	0.578	0.661
CNAG_01375T0	EDKPINDGLKS*SPTIAAAEPAKPSASTIPASEPAKPVAEDR	8.35471e+06	2.21867e+06	6.6198e+06	7614154	6965871	7.16964e+06	10280000	6128080	0.588	0.958	0.742
CNAG_01375T0	EDKPINDGLKSSPT*IAAAEPAKPSASTIPASEPAKPVAEDR	2.90853e+06	694972	2.06258e+06	2.26919e+06	2.48884e+06	2.33632e+06	4.04063e+06	2142915	0.662	0.217	0.508
CNAG_01375T0	S*SPTIAAAEPAKPSASTIPASEPAKPVAEDR	251264	480326	584242	637010	598305	436840	465378	393780	0.328	0.455	0.098
CNAG_01376T0	APELHDHDPDDLDGEES*EEYDDDDDY[243.0297]ADDDELDDDDIGTDEADIGDEIDEPPPPPPITHR	121772	132367	253140	153754	191190	207238	214636	208780	0.321	0.977	0.825
CNAG_01391T0	AS*SSAAPVAPATEDTDDEEDFGPLSPAGR	72348.9	1.82319e+06	76257.5	3.2948e+06	230982	85514.4	12590000	1.23471e+06	0.909	0.621	0.466
CNAG_01391T0	ASSSAAPVAPATEDT*DDEEDFGPLSPAGR	2.2207e+06	2292405	3.02092e+06	2.42912e+06	3197353	2.41805e+06	3.75649e+06	4564105	0.338	0.897	0.102
CNAG_01391T0	WDM[147.0354]LELS*DDS*DIEEHPNVDKK	858721	1.01615e+06	759426	273314	473183	164799	226201	617026	0.389	0.574	0.808
CNAG_01391T0	WDMLELS*DDS*DIEEHPNVDKK	472158	3.18541e+06	1.22612e+06	3.54571e+06	2.95704e+06	1.04329e+06	5548175	11470.1	0.686	0.839	0.618
CNAG_01404T0	SGVTSTAVSGAAT*PAVAEPVPSKK	106012	473151	974547	1.11268e+06	869538	275889	612160	2.12701e+06	0.286	0.412	0.907
CNAG_01414T0	APS*PASASVPSKPAFK	2.07409e+06	3293859	4411160	2.58651e+06	3.80528e+06	3.54069e+06	9868838	7974881	0.545	0.808	0.135
CNAG_01414T0	YDAPS*PVQEYR	367834	429424	1.10414e+06	535367	1.00684e+06	937317	1.03558e+06	1.63475e+06	0.309	0.634	0.363
CNAG_01428T0	KLEDIS*PSTHNMDVPNVR	50594.4	47352.4	774548	989088	2829946	1.66563e+06	3.49649e+06	2.90387e+06	0.018	0.137	0.017
CNAG_01431T0	GPEDASNIADEYPS*PER	157155	245985	191739	122129	208068	92667	410940	214713	0.513	0.858	0.25
CNAG_01431T0	S*PLPDTFSR	12314.7	108627	18992.8	55628.8	64302.2	88509.5	168889	108311	0.934	0.347	0.193
CNAG_01438T0	TGT*PDRSGQQTPSGLPGHPNQR	142710	380870	121830	46363.4	87882.3	46743.2	355639	311396	0.242	0.812	0.194
CNAG_01446T0	ASSSM[147.0354]KPDS*EKS*YVEQASDFISGK	101279	169640	75644.5	98227.1	59604.8	83505.9	77755.6	81012.4	0.323	0.452	0.641
CNAG_01446T0	ASSSMKPDSEKS*YVEQASDFISGK	192125	165425	242284	174448	355626	244416	233049	265420	0.541	0.287	0.441
CNAG_01448T0	GIRS*SLELK	89583.1	134798	13017.8	2075.88	2444.79	3312.36	0	1876.07	0.172	0.63	0.417
CNAG_01464T0	AGS*TGC[160.0307]PFSSGLPLPDPGHR	1.22806e+06	1.2395e+06	3.83436e+06	3.79442e+06	11120000	7849176	12950000	12910000	4.36e-05	0.122	0.0009514
CNAG_01464T0	NN[115.0269]EPNS*PIKPITYVTVAR	29601.8	20795.8	125945	86868.4	243840	327987	301509	341000	0.03	0.057	0.079
CNAG_01464T0	NNEPNS*PIKPITYVTVAR	117654	99279.4	225427	308719	1.10764e+06	616950	2.06441e+06	1.72497e+06	0.063	0.108	0.018
CNAG_01464T0	RAGS*TGC[160.0307]PFSSGLPLPDPGHR	880902	1.44291e+06	3626843	4.06616e+06	10310000	7977971	13090000	13500000	0.112	0.057	0.02
CNAG_01464T0	RAGST*GC[160.0307]PFSSGLPLPDPGHR	36534.2	32230.6	140221	163024	310878	287868	285310	383799	0.005	0.033	0.073
CNAG_01480T0	IGPLGLS*PK	302503	298755	49996.3	104597	50799.5	72733.4	58067.4	44054.1	0.161	0.726	0.503
CNAG_01492T0	AHFNENPVT*PPPEKTEGDTFASSGTR	536572	1.61469e+06	1.52756e+06	992872	4946940	2.70274e+06	423480	5743264	0.703	0.112	0.886
CNAG_01492T0	N[115.0269]GVTEDMYEVKT*DLEEIGR	20844.3	20043.8	256687	263981	109816	271263	7459.31	0	0.0001918	0.53	0.323
CNAG_01492T0	TPLDEKPVPFS*RPST*PTPAHDQLAFVGLGEMGKR	1.15756e+06	733779	1.03732e+06	604954	799006	518269	1.47272e+06	1.31207e+06	0.711	0.611	0.274
CNAG_01492T0	TPLDEKPVPFSRPS*T*PTPAHDQLAFVGLGEM[147.0354]GKR	962523	2.22563e+06	767042	860100	654846	576128	1.72587e+06	1.21054e+06	0.39	0.084	0.164
CNAG_01492T0	TPLDEKPVPFSRPS*TPT*PAHDQLAFVGLGEM[147.0354]GKR	1.09676e+06	1.75474e+06	782916	934567	590974	651210	1.31377e+06	1.1153e+06	0.26	0.118	0.103
CNAG_01492T0	TPLDEKPVPFSRPS*TPT*PAHDQLAFVGLGEMGKR	1.53704e+06	767135	1356447	793017	876622	721267	1.59601e+06	1510629	0.927	0.496	0.372
CNAG_01518T0	VHQPDNPPVASTESGGPATS*PTLEERPHDFR	95422.9	173248	773517	942271	1.11071e+06	955997	2.4303e+06	1788323	0.075	0.277	0.053
CNAG_01523T0	IQDPQM[147.0354]TGY[243.0297]VSTR	100989	600623	138219	100581	130541	103123	230670	682082	0.559	0.943	0.248
CNAG_01523T0	IQDPQMT*GY[243.0297]VSTR	1.37184e+06	1.19055e+06	2.04043e+06	433113	108926	97309.2	387110	634493	0.76	0.213	0.557
CNAG_01523T0	IQDPQMTGY[243.0297]VSTR	332797	707217	798402	197416	600366	438709	10697.5	2.11922e+06	0.83	0.776	0.777
CNAG_01526T0	ATPTAIPSASEESGAS*PVPIR	81596.4	107902	1087.46	2091.51	6569.78	8171.95	5505.33	3215.71	0.026	0.103	0.141
CNAG_01526T0	DRS*PAPTSTM[147.0354]PATLSGK	98327.7	477791	51262	82394.7	74526.1	99039.8	2788.32	74683.8	0.355	0.439	0.526
CNAG_01526T0	DRS*PAPTSTMPATLSGKGPER	1.13233e+06	1.53688e+06	362260	202047	351441	295667	460541	422444	0.068	0.656	0.338
CNAG_01526T0	KATPTAIPSASEESGAS*PVPIR	1.47892e+06	1.65401e+06	151924	110941	142591	129170	160265	138980	0.023	0.827	0.534
CNAG_01526T0	LAEHEAEGS*EDGDGGAIT*PN[115.0269]GAGVSHSK	129966	44247.7	67247.7	36650.9	146358	149668	914626	229579	0.58	0.172	0.151
CNAG_01526T0	LAEHEAEGS*EDGDGGAITPN[115.0269]GAGVSHSK	2.93301e+06	1.54481e+06	1.85589e+06	1.71122e+06	760600	1.33386e+06	36351.5	844781	0.678	0.286	0.379
CNAG_01526T0	LAEHEAEGS*EDGDGGAITPN[115.0269]GAGVSHSKR	789671	842221	394617	346973	288851	288937	40928.5	442401	0.022	0.162	0.551
CNAG_01526T0	NLGDPGS*PSAR	294244	162606	219423	355570	171263	209916	93616.8	72114.2	0.59	0.331	0.074
CNAG_01526T0	SALSSS*IQSNPTR	388793	368307	198086	68642.4	87855.8	114625	4789.51	62323.2	0.269	0.825	0.356
CNAG_01526T0	SALSSSIQS*NPTR	9725.72	1959.81	4953.28	4652.38	3596.66	6202.84	0	6265.58	0.925	0.962	0.52
CNAG_01526T0	SDQPAEPLS*PR	3.32908e+06	1.18199e+06	1.63442e+06	1.22912e+06	395941	1.13655e+06	51983.3	121530	0.632	0.38	0.069
CNAG_01526T0	SPGSAS*PTS*PIR	177569	133033	382045	489001	223908	499099	234319	128796	0.034	0.636	0.165
CNAG_01526T0	SPGSAS*PTSPIR	82364.3	218848	78896.9	158315	157288	140468	15280	258383	0.791	0.562	0.755
CNAG_01526T0	SPGSASPTS*PIR	209083	221615	134440	221934	90738.8	140267	200905	71050.9	0.54	0.33	0.609
CNAG_01526T0	SRPTPIATAGS*PEK	2.8469e+06	2884311	1.19257e+06	2242908	2.21645e+06	1.95823e+06	2197243	2.13698e+06	0.326	0.582	0.537
CNAG_01526T0	TIKPEAVFEDDDDHGEEFLPSS*LSDLLTPQER	324981	89852.7	260108	116127	79923.7	251817	171001	43303.6	0.985	0.802	0.489
CNAG_01526T0	YRPGAATS*IGK	9184.77	73411.7	17274.8	593554	20112.4	832198	106.317	157659	0.589	0.933	0.538
CNAG_01557T0	KM[147.0354]HDTDS*EEEIR	365465	111213	214150	369754	38331	176538	30152.4	7917.98	0.679	0.334	0.107
CNAG_01557T0	KMHDTDS*EEEIR	460270	104609	616022	655397	206073	340008	393625	77296.2	0.387	0.173	0.357
CNAG_01557T0	KMHDTDS*EEEIREAFK	215405	127220	328686	296093	165595	248271	412854	341803	0.24	0.264	0.261
CNAG_01574T0	ATS*KDRAEVVDSGFSR	1.57101e+06	1.41268e+06	570133	285233	756069	257508	86510.9	845541	0.158	0.903	0.787
CNAG_01574T0	RPGAVNSVTS*PNALIPR	1.06698e+06	717658	375015	730484	480349	304910	564192	316885	0.341	0.528	0.677
CNAG_01576T0	ESVNPSSFPIHHPGIFGGS*PVK	11200000	10290000	6609492	7446784	7.50144e+06	8081069	6.56885e+06	6.61448e+06	0.036	0.299	0.485
CNAG_01576T0	ESVNPSSFPIHHPGIFGGS*PVKASSLAK	3.54445e+06	2.53401e+06	653176	901686	745447	1.35135e+06	1.8257e+06	2.01734e+06	0.028	0.531	0.088
CNAG_01583T0	LAGADRVPSHLPAS*PVGQTTGR	252787	19810000	9738216	10290000	21960000	20870000	30560000	25780000	0.617	0.002	0.035
CNAG_01583T0	VPSHLPAS*PVGQTTGR	2.50303e+06	3.67949e+06	2.38834e+06	2363063	4134333	3.5842e+06	4860880	3.14883e+06	0.424	0.092	0.261
CNAG_01587T0	GFT*DDEES*LDEMEEAERR	199075	14760.5	137985	117249	36880.7	133049	8057.49	2305	0.63	0.522	0.112
CNAG_01587T0	KGFT*DDEES*LDEMEEAER	567039	40075.5	432728	347352	103559	469632	26041.3	28389.1	0.605	0.591	0.012
CNAG_01587T0	KGFT*DDEES*LDEMEEAERR	900203	94511.4	576968	448787	193884	552812	547552	3174.22	0.708	0.552	0.509
CNAG_01587T0	KGFTDDEES*LDEMEEAER	95942.7	17927.1	84596.5	102716	23932.4	61699.6	111443	2941.51	0.51	0.303	0.533
CNAG_01587T0	S*PHPLEYVEEDEAVPQR	389527	480849	431592	217535	379354	184402	180311	257709	0.491	0.795	0.484
CNAG_01587T0	SPHPLEY[243.0297]VEEDEAVPQR	3842.75	127440	5602.48	104720	82773.5	147816	73696	50852.4	0.972	0.484	0.64
CNAG_01595T0	VLSIS*EDEDDEWDPEGGKVQQK	1.02905e+06	862329	513829	231487	486920	210652	41969.9	22638.7	0.227	0.91	0.046
CNAG_01598T0	GES*GFGGDS*DDDDDSLDEEDDEDEDEIDLEEDEKPKK	739899	57245.5	876809	519852	144358	649564	94425.7	31799.7	0.521	0.475	0.091
CNAG_01598T0	GESGFGGDS*DDDDDS*LDEEDDEDEDEIDLEEDEKPK	3.76433e+06	645642	4781160	3105229	1.05652e+06	3.58071e+06	1.15909e+06	2362.14	0.486	0.454	0.397
CNAG_01598T0	GESGFGGDS*DDDDDS*LDEEDDEDEDEIDLEEDEKPKK	597871	87366.2	729418	409535	209642	546192	122536	39564.4	0.526	0.498	0.121
CNAG_01600T0	RTS*EAAGLPVAK	146261	254430	10179.6	5068.33	9598.07	144.83	1096.01	5837.5	0.02	0.545	0.415
CNAG_01620T0	ASVDS*S*SELDDSAPAPVKK	74531.2	136874	62809.9	69123.1	72359.8	62168.9	15417.6	84406.3	0.389	0.864	0.607
CNAG_01620T0	KVDAAVS*PSKLSSK	509741	668242	498261	407676	498929	475462	972169	800112	0.275	0.579	0.041
CNAG_01620T0	SAALEGS*DVEN[115.0269]ELDSLK	43254.4	21811.7	48889.1	15305.9	21357.5	36414.2	55.794	10826.9	0.883	0.98	0.398
CNAG_01620T0	SAALEGS*DVENELDSLK	587460	469455	666537	528250	450344	447091	656774	350235	0.529	0.251	0.621
CNAG_01634T0	QSSEEGEEES*EDEEDETEEEHLTESLR	265430	251909	302883	228830	135426	246283	225585	128529	0.919	0.421	0.339
CNAG_01644T0	KSHPGS*PGTEAGPSGTHSTPVK	1.62631e+06	1.44405e+06	2190980	872161	2.2174e+06	112977	113347	3.16873e+06	0.86	0.617	0.704
CNAG_01644T0	NIAPPNLSSAAATVGPT*GSPDFQGLAR	556640	447145	201877	232290	241216	179938	247420	384617	0.034	0.841	0.338
CNAG_01644T0	NIAPPNLSSAAATVGPTGS*PDFQGLAR	1.30368e+06	561481	506797	449977	322412	454358	545776	395719	0.395	0.406	0.895
CNAG_01644T0	SHPGS*PGTEAGPSGTHSTPVK	2.58305e+06	4.24661e+06	2.66571e+06	3.72035e+06	4997971	3217185	4.72223e+06	6.33455e+06	0.884	0.48	0.133
CNAG_01655T0	SAS*ASVPDIR	60800.8	96871.8	135835	16015.3	44925	16390.1	3149.9	31364.2	0.723	0.707	0.429
CNAG_01665T0	ENITAPIAGS*PAK	122275	184315	44569.3	31556.4	25022.6	16159.3	2320.49	49234.5	0.038	0.161	0.561
CNAG_01669T0	NQSISDLANLSIS*PHAAGR	246012	311315	225990	119310	188046	193812	408030	292233	0.328	0.719	0.215
CNAG_01683T0	RPT*LVAAELPK	4.19001e+06	8.10118e+06	3916818	2187617	2352446	1.958e+06	3.26322e+06	2305097	0.26	0.472	0.869
CNAG_01704T0	NAS*VENLR	56628.4	48226.8	39295.2	30655	10018.2	34673.7	165799	40173.5	0.129	0.496	0.436
CNAG_01711T0	SGGGGIGLAS*PK	60969.6	124329	69240.5	16715.9	23349.7	17929	33357.8	62918	0.394	0.603	0.753
CNAG_01734T0	TRS*PLPDGDDQAELPLEPEETEEERLER	168097	164312	473069	203743	178208	297091	680695	258341	0.377	0.616	0.686
CNAG_01743T0	EFIS*PSQAQDPSVVEK	296733	279586	75604.9	673316	1.36229e+06	1.47032e+06	12593	1.00991e+06	0.86	0.342	0.812
CNAG_01744T0	GSDDLTGNDS*VVGS*PAAS*RPGS*PGADDSVEKR	293078	707723	398146	323289	575768	252752	19192.4	673424	0.684	0.907	0.635
CNAG_01744T0	GSDDLTGNDSVVGS*PAAS*RPGSPGADDSVEKR	11423.9	5580.26	2325.43	5058.07	1726.49	1968.91	55925.3	7711.27	0.252	0.35	0.294
CNAG_01744T0	GSDDLTGNDSVVGSPAASRPGS*PGADDSVEKR	2997.88	1354.16	792.97	19341.4	2418.15	14451	105903	35844.4	0.75	0.848	0.314
CNAG_01744T0	RAS*QSGQAGVTLDAFR	4788640	5.13059e+06	4.58392e+06	4.86915e+06	4892555	4.1399e+06	6.21598e+06	5.53088e+06	0.407	0.666	0.118
CNAG_01744T0	RAS*QSGQAGVTLDAFRR	11940000	17520000	7.74276e+06	7.20149e+06	7618528	4.02769e+06	16160000	13880000	0.169	0.52	0.035
CNAG_01744T0	RASQS*GQAGVTLDAFR	3.04781e+06	2.204e+06	2836704	3.04791e+06	2.12806e+06	2624878	2.56066e+06	2.47143e+06	0.577	0.261	0.097
CNAG_01744T0	S*N[115.0269]SFSGVGQDRPSVR	3024366	2790720	2.57019e+06	772834	1.96886e+06	1.88272e+06	2691.01	2.73822e+06	0.441	0.695	0.566
CNAG_01744T0	SAFTM[147.0354]SALPSPNTSQPPSAAPS*R	299399	1.97908e+06	139636	227373	226572	169211	189531	194669	0.353	0.778	0.81
CNAG_01744T0	SNS*FSGVGQ[129.0426]DRPSVR	4986675	4.12178e+06	4587930	1.26715e+06	2.45398e+06	3.38745e+06	5480.44	3.64344e+06	0.504	0.828	0.541
CNAG_01744T0	SNS*FSGVGQDRPSVR	34670000	46450000	33420000	25200000	24060000	26270000	33120000	55840000	0.252	0.487	0.348
CNAG_01744T0	YTPRPTPDVTPVIT*PAM[147.0354]S*R	54413.7	4.16026e+06	97786	77425.7	117819	145551	166610	188452	0.577	0.123	0.057
CNAG_01744T0	YTPRPTPDVTPVIT*PAMS*R	14042.5	5290140	279181	264138	293877	40507.2	55880.3	190110	0.999	0.526	0.358
CNAG_01744T0	YTPRPTPDVTPVITPAM[147.0354]S*R	2.75817e+06	5.44941e+06	386273	256500	545490	416302	690211	492943	0.038	0.252	0.15
CNAG_01744T0	YTPRPTPDVTPVITPAMS*R	6.73178e+06	6947617	804968	485040	709966	559219	566539	445363	0.066	0.98	0.544
CNAG_01761T0	RS*SVYELAEQGEPIAEKH	151258	392042	393589	86917.4	342469	85562.6	2296.41	866115	0.792	0.947	0.716
CNAG_01790T0	APSS*PPSLVEPK	142.453	100926	101682	52039.9	147736	71448.1	11696.6	82594.6	0.533	0.557	0.54
CNAG_01802T0	SLLT*PADR	8089.07	5005.43	67666.8	87227.5	89575.2	133392	4239.35	3546.77	0.026	0.294	0.004
CNAG_01824T0	HNT*SSFVSAGR	25092	120002	32283.6	3367.43	36078.2	3952.19	1004.47	60216.6	0.363	0.939	0.914
CNAG_01824T0	VRHNTS*S*FVSAGR	71884.1	188865	89333.1	16460.2	90872.2	30328.1	3266.32	219871	0.397	0.789	0.895
CNAG_01833T0	KQLEEGEIEENPS*ESDSQTK	459013	36235.5	282324	299131	35858.6	285196	395.08	69324.5	0.638	0.494	0.364
CNAG_01833T0	QLEEGEIEENPS*ESDSQTK	387603	61332.2	372091	210567	106426	186884	74496.6	91663.3	0.634	0.229	0.114
CNAG_01842T0	QSFNDLAALAS*PSTQHHELPGDTAVR	456727	503935	268982	359317	319969	381891	509655	417788	0.177	0.574	0.17
CNAG_01848T0	GKEVDLDENS*DEESNPPSILAK	611329	480650	150.91	340795	929785	391902	770.777	1.44119e+06	0.464	0.455	0.803
CNAG_01848T0	QIS*PTSQPSLNQQSK	457860	214111	412467	123038	543760	642196	53359.6	652137	0.697	0.353	0.909
CNAG_01848T0	VN[115.0269]ALDEGQDLS*EGEEITLVQSQAPK	194418	144067	410222	119537	267331	432283	31019.7	584.788	0.729	0.613	0.276
CNAG_01852T0	EAQKS*PSGVPVNGQNQAQSQ[129.0426]GQQQNQGQALSYQR	366592	582684	299129	143473	459106	352071	216140	706735	0.229	0.299	0.474
CNAG_01852T0	EAQKSPS*GVPVN[115.0269]GQNQAQSQGQQQNQGQALSYQR	358813	421333	329040	199349	299257	374165	204673	617217	0.326	0.469	0.662
CNAG_01852T0	KEAQKS*PSGVPVNGQNQAQSQGQ[129.0426]QQNQGQALSYQR	620142	517559	357674	254648	403292	488062	941244	669040	0.116	0.22	0.057
CNAG_01852T0	KEAQKSPS*GVPVNGQNQAQ[129.0426]SQGQQQNQGQALSYQR	29776.8	13184.1	25235.9	16102.4	21709.2	15934.3	8899.35	10834.3	0.975	0.799	0.152
CNAG_01880T0	LGEDEGIDLEALEGQM[147.0354]DDDIPGS*PTAK	1.34464e+06	1.34839e+06	604276	589047	95137.8	556550	61250.4	91874.9	0.009	0.476	0.061
CNAG_01880T0	LGEDEGIDLEALEGQMDDDIPGS*PTAK	29723	1847926	19913.4	1.96475e+06	81156.9	44674.9	2.58734e+06	0	0.961	0.696	0.631
CNAG_01897T0	DLAYEES*PGSAR	433970	152982	104290	65230.8	11125.5	33222.1	83260	7299.08	0.237	0.191	0.499
CNAG_01897T0	EANLLYREDDDES*EEEEDISHLSHAQK	12340000	15280000	14110000	11310000	15920000	13040000	13540000	16840000	0.643	0.473	0.369
CNAG_01897T0	EANLLYREDDDES*EEEEDISHLSHAQKQELAEK	3.39418e+06	5316157	1.94187e+06	416535	2.88022e+06	964496	2.57471e+06	6788674	0.275	0.587	0.256
CNAG_01897T0	EDDDES*EEEEDISHLSHAQK	100319	48454.3	138494	163841	61100.5	126271	191360	64158.1	0.268	0.368	0.674
CNAG_01897T0	KSS*ISKPSPSVN[115.0269]GN[115.0269]SQPK	656746	1.71315e+06	1.0137e+06	660131	867858	102646	2470.91	903374	0.688	0.515	0.51
CNAG_01897T0	KSS*ISKPSPSVN[115.0269]GNSQPK	419846	1.11426e+06	150443	87046	293569	46604.6	950.9	296900	0.116	0.985	0.625
CNAG_01897T0	KSSIS*KPSPSVN[115.0269]GN[115.0269]SQPK	86112.9	386865	50007.6	37508.2	87930	7741.33	892.653	113213	0.298	0.748	0.654
CNAG_01897T0	KSSIS*KPSPSVNGNSQ[129.0426]PK	7339865	5559078	1.95121e+06	1.35155e+06	2.97227e+06	1.05251e+06	4419.08	2.47947e+06	0.032	0.898	0.545
CNAG_01897T0	REIHPPPPKDLAYEES*PGSAR	549804	761591	89751.3	91238.5	67081.4	86840.6	161864	178022	0.052	0.412	0.042
CNAG_01897T0	RPS*ISQPPVVR	9279547	11770000	5640800	6515270	6.41974e+06	6.68112e+06	9170144	5978298	0.08	0.471	0.515
CNAG_01897T0	SLSNLPAEPVIAS*PAPAGPSHVR	7064558	6.56753e+06	2.91344e+06	2603371	2.32269e+06	2247156	2.7364e+06	2337812	0.01	0.164	0.48
CNAG_01898T0	ITLGGEEES*ENEEDDDEDIEKETK	417723	695626	650400	320983	151946	468622	638863	1.39342e+06	0.744	0.517	0.303
CNAG_01899T0	SC[160.0307]IANVNELS*PTSK	421864	387545	383068	695858	494580	510095	396198	467347	0.562	0.941	0.651
CNAG_01903T0	KLS*PETTEDSADKPALDK	349717	464874	364968	220902	372073	212674	737729	638090	0.375	0.982	0.154
CNAG_01918T0	VLKT*PPLS*PSATPRPPSHPTSSNPNR	294371	486599	744358	592660	599826	658394	1.4146e+06	1.04044e+06	0.231	0.715	0.097
CNAG_01919T0	T*GSISGALPGSSSGPHAGSLAAPTQR	157173	578478	206772	140244	110628	52612.9	51649.5	61563	0.537	0.235	0.071
CNAG_01919T0	TGS*ISGALPGSSSGPHAGSLAAPTQR	453537	54596.9	11864.3	14069.1	40044	11322.7	10453.2	21829	0.253	0.573	0.745
CNAG_01924T0	FQSQLS*PTR	4284.65	189516	11469.1	181120	12451.4	204232	542180	217276	0.861	0.964	0.366
CNAG_01941T0	IRHPS*PSPAR	61484.4	58543.3	48866.7	26062.4	253179	112721	40136.3	633629	0.345	0.101	0.469
CNAG_01941T0	S*GTTPIPGSGPTQQR	40120.9	52945	130903	68207	212624	64892.3	15943.4	529350	0.238	0.786	0.99
CNAG_01943T0	VGS*SHWGTAGGFR	58998.5	166021	36992.7	26719.3	81454.3	38573	104453	72341.8	0.248	0.342	0.055
CNAG_01961T0	VEEPAIFSHAQTS*PSHEKPFSPLEQPK	2647543	3147256	7.51986e+06	5390575	6.13831e+06	5.87759e+06	9103966	7.22837e+06	0.083	0.786	0.367
CNAG_01970T0	RRDDIEGLPYAPHLT*PTR	187377	318220	635602	745928	656572	231974	1117507	948935	0.135	0.469	0.072
CNAG_01970T0	S*IVPEDDDDDEFSPFGK	41012.5	23775	40336.3	15771.2	17418.1	54591.5	4257.12	5069.63	0.74	0.812	0.162
CNAG_02004T0	KQEALLEST*PPADPGWTAQLEK	294539	231565	551486	614950	443621	421511	513203	485688	0.057	0.073	0.17
CNAG_02007T0	GTGVWT*PVDAAQSPK	100562	28667.3	119739	173297	229308	339951	306068	190266	0.346	0.134	0.236
CNAG_02009T0	RVS*DVVAAK	92312.2	95218.7	20908.5	22353.1	28600	9416.03	589.912	20339.4	0.004	0.707	0.489
CNAG_02034T0	KAS*TSAAAAAAAAAAAR	333369	366323	230467	363777	399772	420484	580276	522883	0.559	0.367	0.203
CNAG_02034T0	KASTS*AAAAAAAAAAAR	159637	130277	126427	183954	136093	214514	193580	156478	0.824	0.738	0.616
CNAG_02046T0	ADAAPFKPGQPS*VSPSIAPHQPSAGPSNTSASTAVPK	2209544	3.11576e+06	616192	596375	2096364	1.75536e+06	2731111	2.71249e+06	0.072	0.042	0.005
CNAG_02046T0	ADAAPFKPGQPSVS*PSIAPHQPSAGPSNTSASTAVPK	8.13046e+06	6.11484e+06	1.27706e+06	1.17465e+06	3.93112e+06	4543200	5.9303e+06	5210181	0.037	0.011	0.005
CNAG_02046T0	DSPAKS*PVILN[115.0269]SVK	525566	396267	308321	131837	373406	311466	19210.4	516554	0.283	0.427	0.743
CNAG_02046T0	DSPAKS*PVILNSVK	288039	536037	113440	183342	621094	396568	1.04572e+06	850816	0.133	0.064	0.048
CNAG_02046T0	GGS*PALGQSPTPR	278486	176743	125962	94348.2	82538.4	6362.22	474.179	81137.2	0.14	0.436	0.465
CNAG_02046T0	IS*DDPVGSKPEAPAMK	118521	79875.9	101546	40507.4	107290	101103	960.402	156362	0.526	0.482	0.632
CNAG_02046T0	LITS*PAPSN[115.0269]GSLASQATK	1129082	1.20996e+06	560011	541388	905387	775789	849805	643108	0.01	0.103	0.277
CNAG_02046T0	RAM[147.0354]GQSSAALRPNPTFESN[115.0269]TNGSTPIPAKPAS*PAAHETAPPAPER	531415	1.13334e+06	167810	142731	737703	481723	1.77733e+06	1.09039e+06	0.134	0.069	0.049
CNAG_02046T0	RIS*DDPVGSKPEAPAM[147.0354]K	2580234	2.16084e+06	834042	928230	991491	422964	1022.72	1.37533e+06	0.02	0.602	0.542
CNAG_02046T0	RIS*DDPVGSKPEAPAMK	2.5403e+06	2.52031e+06	2.79492e+06	1.30062e+06	3.63536e+06	4.2088e+06	848.978	4.49451e+06	0.594	0.303	0.57
CNAG_02051T0	TLADGES*DREIIEEEVK	61012.5	35698.5	136943	34762.8	46283.6	59229.4	59612.6	30519.9	0.672	0.757	0.613
CNAG_02071T0	SNS*THEAVSARPGPLAR	1.38999e+06	1.75482e+06	578815	514223	148980	433514	453488	299414	0.034	0.386	0.293
CNAG_02079T0	DAGS*DVDTPEAVAQDKK	603552	541364	1.86774e+06	588170	682774	826505	1.66008e+06	287637	0.484	0.667	0.735
CNAG_02079T0	RPPSQQESAPELS*PK	137243	150331	622573	291985	102117	275214	30222.9	137117	0.209	0.281	0.199
CNAG_02083T0	IGLS*KK	70791.7	69850.9	41427.2	42534.3	35434.8	45997.2	343.658	68719.6	0.004	0.815	0.565
CNAG_02091T0	GEAEPTES*EVEAGQAS*DLEDS*DVEDEEEK	248583	57022.7	827310	565384	91918.4	598045	74061.9	68284.9	0.237	0.453	0.045
CNAG_02091T0	GEAEPTES*EVEAGQAS*DLEDS*DVEDEEEKK	1.95484e+06	189978	6.21335e+06	3332223	409598	3.80691e+06	62717.8	88681.9	0.321	0.445	0.017
CNAG_02091T0	GEAEPTES*EVEAGQAS*DLEDS*DVEDEEEKKAK	869225	48115.9	2.17203e+06	917574	85555.6	1.00117e+06	251683	110847	0.397	0.409	0.07
CNAG_02091T0	GEAEPTESEVEAGQAS*DLEDS*DVEDEEEKK	2.07072e+06	171683	2.56466e+06	1.50262e+06	199354	1.48043e+06	457880	89876.7	0.51	0.412	0.193
CNAG_02091T0	GEAEPTESEVEAGQAS*DLEDS*DVEDEEEKKAK	712249	85776.8	585759	180239	41912.2	177798	209748	46237.4	0.847	0.296	0.345
CNAG_02100T0	SS*SQFLRPNVEDR	134516	254410	295506	124001	167503	174638	217842	160536	0.956	0.838	0.966
CNAG_02111T0	KGEGES*EGEGEGEGEGGEGEGEAEDEDDEEVPFREEIGTR	66270.5	37047.3	164177	108682	97468.9	86585.8	66319.7	95601	0.122	0.304	0.203
CNAG_02121T0	AGQAS*VPVALER	49969.5	45588.3	105744	34006.1	44626.1	58266.3	63885.6	36322.7	0.756	0.824	0.773
CNAG_02128T0	KWADEDAEDNDNDDDWDKS*EDEKPQAAK	4450563	1.96663e+06	4.18696e+06	4.1026e+06	2.08145e+06	2.80966e+06	5564742	1.21677e+06	0.561	0.171	0.65
CNAG_02128T0	S*DDDWDVDETIAPAAPAVILPPKVPAKK	994072	607704	280578	424658	328187	471211	361430	288808	0.131	0.683	0.812
CNAG_02128T0	WADEDAEDNDN[115.0269]DDDWDKS*EDEKPQAAK	9175810	2.55438e+06	5309935	3.94438e+06	2588594	4637680	1.87512e+06	576924	0.945	0.51	0.225
CNAG_02128T0	WADEDAEDNDNDDDWDKS*EDEKPQAAK	8820286	4.14015e+06	6.30421e+06	6.1265e+06	4279891	5.30304e+06	5.71011e+06	1192373	0.953	0.239	0.467
CNAG_02129T0	IIT*DRDSQLNPELTHDGGK	91194.9	194908	1.6037e+06	883383	870860	852071	1.25526e+06	984622	0.05	0.474	0.86
CNAG_02129T0	SPAFNLIDPAHPAVTGQHHPAVQNADVES*EKLK	198612	255198	1.42965e+06	730215	624054	171396	1057706	774922	0.107	0.296	0.786
CNAG_02129T0	SRPS*QEKLDSVDQ[129.0426]EAPSHEWIGADGKR	8330.09	142457	83800.9	42338	55527.8	29379.1	16427.7	68443.6	0.766	0.493	0.568
CNAG_02129T0	SRPS*QEKLDSVDQEAPSHEWIGADGK	296817	249751	521035	63938.9	285862	270870	33453	127945	0.768	0.757	0.509
CNAG_02129T0	SRPS*QEKLDSVDQEAPSHEWIGADGKR	572884	2.0159e+06	1.76299e+06	655462	745873	571242	797385	701063	1	0.492	0.596
CNAG_02130T0	RLS*PEYGGPR	766465	1.71927e+06	1933873	489132	1.71677e+06	276418	64996.3	1.73483e+06	0.858	0.793	0.635
CNAG_02139T0	RSS*VVSPTGTPTR	137188	2.21119e+06	652073	160048	610838	17820.5	3764.09	788580	0.774	0.639	0.625
CNAG_02153T0	RVTRPLQFNAPPS*PPVHLSDLDPDNVSR	1.98077e+06	2.23135e+06	2.07753e+06	1.44023e+06	1.63568e+06	1.49887e+06	3.96568e+06	3.19259e+06	0.472	0.683	0.102
CNAG_02153T0	VTRPLQFNAPPS*PPVHLSDLDPDNVSR	304416	344286	623303	442156	457730	448466	603805	601392	0.187	0.548	0.569
CNAG_02163T0	RPAT*PPPPS*PPPPIRR	1.0621e+06	882208	370767	417780	325893	540654	806593	506602	0.023	0.842	0.269
CNAG_02164T0	ETLPS*PALAK	12615.5	9273.15	82983.2	70405	198703	156363	48641.8	178456	0.019	0.038	0.812
CNAG_02165T0	QHPLPHS*PPKATNSVSR	367114	658496	342474	516730	435874	390784	784867	682253	0.709	0.942	0.199
CNAG_02165T0	RHS*VSVVC[160.0307]GPGGR	108396	9366.06	290342	195348	16232.2	434496	59249.4	3451.31	0.343	0.64	0.293
CNAG_02182T0	DLPS*PIGNWVDVK	3521.16	9593.84	394316	286221	302552	455564	578204	175537	0.057	0.739	0.944
CNAG_02188T0	GVS*PMGER	68887.5	14586.7	128101	150547	61535.8	154502	114775	54859.8	0.305	0.582	0.363
CNAG_02188T0	RLS*MGGYK	375876	14964.8	662841	498630	321758	773940	854092	41779.2	0.425	0.803	0.595
CNAG_02196T0	LAAQNAAHS*R	3680.05	11658.3	6332.39	2251.13	18836.2	393.259	115245	79096.1	0.551	0.894	0.072
CNAG_02197T0	LQEEPKPSAS*PVR	5.36704e+06	7372993	3.54147e+06	6307361	6.61402e+06	6.02285e+06	4.92464e+06	5.85351e+06	0.499	0.497	0.736
CNAG_02208T0	DRS*PQPSEEEEITYEEAK	103788	69554.2	200967	140322	125210	278055	125436	68984	0.128	0.84	0.259
CNAG_02208T0	KVT*IATTASHHPPQPNEASDSR	17664.8	97728.8	69453.8	50958	285252	138210	397913	382241	0.747	0.146	0.049
CNAG_02208T0	KVTIAT*TASHHPPQPNEASDSR	118637	247443	436761	240185	1.04504e+06	888900	1.96639e+06	1.57298e+06	0.316	0.151	0.081
CNAG_02209T0	LASEATS*STPK	71908.8	80484.2	121046	62226.9	66014.4	49713.9	867.161	135857	0.76	0.414	0.561
CNAG_02209T0	LASEATSST*PK	14217.3	121653	8196.31	27247.1	31745.5	135350	6074.75	10321.9	0.513	0.261	0.472
CNAG_02209T0	LASEATSST*PKKEK	44476.4	206150	65368.2	57050	95728.7	171391	57234.9	191740	0.662	0.224	0.535
CNAG_02213T0	S*MLTQEEDDLQR	117037	42742.7	85803.9	49626.3	54126	91127.3	248342	51777.6	0.904	0.864	0.608
CNAG_02232T0	FPERPSAATAINPAAGASS*PR	10330000	9518620	5.43045e+06	5966557	7.029e+06	5.98762e+06	10590000	7370762	0.013	0.321	0.232
CNAG_02234T0	AGAAPAKT*ETPAFTEK	742721	1317531	78100.4	24022.8	47891	50177.4	261776	26682	0.074	0.868	0.674
CNAG_02234T0	AGAAPAKT*ETPAFTEKK	630759	1.94511e+06	148186	69062	112288	80192.7	70039	84684.4	0.087	0.898	0.603
CNAG_02234T0	RVS*QAYVIATSTK	71724.4	170831	112766	49860.8	139996	95936.3	227254	145030	0.581	0.469	0.233
CNAG_02259T0	GAS*PATEIEHQSK	787219	570904	391121	317153	357825	267900	71561.8	186984	0.096	0.552	0.247
CNAG_02280T0	KPGEEES*ES*EEDAGPVAPAVEEEQKPEVAEPQR	4.94292e+06	8748398	5.79255e+06	6.20105e+06	7.72651e+06	6.54389e+06	5453528	7.18816e+06	0.8	0.257	0.806
CNAG_02280T0	KPGEEES*ESEEDAGPVAPAVEEEQKPEVAEPQR	1.45406e+06	1.2633e+06	692367	645118	630655	671543	848496	776713	0.029	0.631	0.08
CNAG_02280T0	VLFKKPGEEES*ES*EEDAGPVAPAVEEEQKPEVAEPQR	1.87412e+06	1.98297e+06	561264	864084	938670	978356	1.69249e+06	2.15681e+06	0.128	0.377	0.081
CNAG_02281T0	ERSS*EIEAAASNFEGR	251682	162143	1474.55	60441.4	100669	59535.9	1666.55	75740	0.344	0.458	0.954
CNAG_02281T0	RLS*PPPMDR	32301.1	137091	63832.5	288166	158099	354854	2676835	441957	0.566	0.598	0.222
CNAG_02281T0	RRPS*IDLDDPR	1.15411e+06	1.54562e+06	1.37251e+06	1.51964e+06	1.31188e+06	1.48471e+06	522577	1.30278e+06	0.688	0.712	0.434
CNAG_02281T0	S*SEIEAAASNFEGR	78161	25192.6	29575.8	9254.99	3547.76	28902.5	7683.78	3170.27	0.348	0.731	0.248
CNAG_02281T0	S*SEIEAAASNFEGRK	8394.52	26381.1	80356.4	11872.7	19005.8	3387.08	228736	38183.9	0.592	0.406	0.487
CNAG_02281T0	SS*EIEAAASNFEGR	1.87304e+06	1.7161e+06	692117	255142	973756	893263	162588	149130	0.209	0.354	0.295
CNAG_02281T0	YLDRS*PPR	98430.7	86977.1	92429.3	119791	60817.1	101325	67.285	76446	0.495	0.444	0.472
CNAG_02291T0	RIS*TGSLSSLAR	423168	591806	177723	321309	543668	391008	648015	530737	0.195	0.226	0.175
CNAG_02332T0	DKVHGTTPS*DEES*LLDLDEM[147.0354]GVK	75975.7	147559	161131	124291	92000.7	127092	261706	1099.05	0.538	0.329	0.58
CNAG_02332T0	DKVHGTTPS*DEES*LLDLDEMGVK	28312	18458.2	22890.5	337370	17716.7	28300.5	750925	11588.7	0.497	0.492	0.983
CNAG_02360T0	TSTPFT*PVDEK	109614	39993.9	612481	497577	566100	557281	40006.5	346608	0.136	0.895	0.387
CNAG_02378T0	KSEVADTS*IAPEPVAPEEGTASAEAVAMEVDGDR	481163	361925	176462	55670.1	102294	77699.9	12526.4	982.42	0.227	0.885	0.192
CNAG_02378T0	KSEVADTSIAPEPVAPEEGTAS*AEAVAMEVDGDR	132494	123783	171531	50801.3	149898	41551.2	28855.7	15040.8	0.695	0.867	0.2
CNAG_02378T0	RKS*EVADTSIAPEPVAPEEGTASAEAVAM[147.0354]EVDGDR	395895	435308	8001.45	4722.94	7661.01	7195.75	13018.7	292.638	0.034	0.604	0.653
CNAG_02378T0	RKS*EVADTSIAPEPVAPEEGTASAEAVAMEVDGDR	2.50953e+06	1.8523e+06	187925	109279	165249	168804	13529.6	1527.85	0.026	0.673	0.178
CNAG_02378T0	RKS*LAAEGAEEVEDK	767568	280707	86109.4	92016.3	47427.9	95389	83026	13824.6	0.187	0.569	0.476
CNAG_02396T0	GAAQQRPPPPPS*PELPSREDELK	560328	1.40122e+06	1.09154e+06	1.06224e+06	1.69605e+06	1.75886e+06	2.84782e+06	1.93478e+06	0.744	0.003	0.153
CNAG_02396T0	GAAQQRPPPPPS*PELPSREDELKK	3.78685e+06	4.98652e+06	3.95066e+06	3071417	3.79918e+06	3.56472e+06	474920	7.12646e+06	0.358	0.739	0.72
CNAG_02396T0	RAS*PSYQPYHSR	267235	1.43856e+06	861443	741906	1.00661e+06	725472	2.12068e+06	2578187	0.813	0.759	0.016
CNAG_02400T0	DWPPT*PGAPR	97236.3	89809.5	59009	42765.7	49247.7	33132.9	13234.9	71896.3	0.145	0.486	0.667
CNAG_02404T0	KVDS*ALEEIR	20255.9	485836	1.08421e+06	1.41456e+06	1.89718e+06	1.2554e+06	2.183e+06	2337593	0.356	0.478	0.121
CNAG_02404T0	KVDS*ALEEIREK	102531	756027	1.05572e+06	1.09015e+06	2267272	1.2818e+06	2385116	3404880	0.406	0.351	0.112
CNAG_02404T0	N[115.0269]GAPT*ESESENDTSTGADEAQVK	257503	21844.5	180809	175270	75004.9	173327	266185	12156.1	0.611	0.48	0.595
CNAG_02404T0	PPPTSSLKPTAAKPAS*DAGN[115.0269]GAK	4.35301e+06	6.20029e+06	790968	888043	640929	532209	571614	478277	0.042	0.102	0.062
CNAG_02445T0	KLES*PQGLQAK	20809	21912.8	154709	35464.2	184586	62619.4	0	216436	0.34	0.726	0.56
CNAG_02486T0	TTDFS*KELEDLDAEQNQENADIEGDLGDDVFQK	9579.17	27056.3	9650.69	12416	7919.44	32322	42694.3	0	0.591	0.685	0.592
CNAG_02501T0	IDEPKT*PYVR	2.6581e+06	2769914	2588052	5346832	3316788	3.01725e+06	3.73794e+06	3.69748e+06	0.544	0.733	0.999
CNAG_02501T0	N[115.0269]SIGAS*PDQVAR	745335	197177	262505	102279	116484	188462	63377.1	134252	0.417	0.872	0.445
CNAG_02501T0	NPLS*DSIEPN[115.0269]GER	40370.9	45438.9	348629	376617	139626	223967	58403.2	90697	0.002	0.195	0.079
CNAG_02501T0	NS*IGASPDQVAR	255715	308594	1.01327e+06	1561721	1.1406e+06	968067	53007.1	924143	0.056	0.554	0.435
CNAG_02501T0	NSIGAS*PDQVAR	2.52926e+06	1.26041e+06	774013	1.00039e+06	580371	825814	1.32548e+06	786795	0.265	0.395	0.675
CNAG_02501T0	S*PTAPLS*PR	40466.8	94229.6	167879	233427	100897	170359	537.398	25471.3	0.188	0.335	0.285
CNAG_02501T0	S*PTAPLSPR	613694	898350	958543	833201	1.64815e+06	406918	22291.5	1.39037e+06	0.502	0.921	0.576
CNAG_02501T0	SPS*FSLPTK	511152	598943	907056	986253	1024313	1134511	561552	322622	0.049	0.191	0.206
CNAG_02501T0	SPT*APLS*PR	1.20428e+06	546109	1.84312e+06	2.31055e+06	642258	2.00782e+06	28521.3	468055	0.235	0.481	0.286
CNAG_02501T0	SPTAPLS*PR	99175.1	259080	314978	1.02962e+06	192325	1.03513e+06	13392.1	192334	0.243	0.837	0.291
CNAG_02502T0	SAEELAAS*PK	1.33661e+06	689208	793803	798441	283327	619170	1.11171e+06	186234	0.673	0.348	0.644
CNAG_02507T0	QAT*PQPAAQQPSKVPQR	217718	229964	215237	73562.5	195237	29715.3	331.885	171140	0.477	0.699	0.531
CNAG_02520T0	SGVKDEPM[147.0354]S*PSQR	154276	23057.9	80213.1	112569	17561.3	1622.94	10817.4	16492.9	0.71	0.244	0.021
CNAG_02520T0	SGVKDEPMS*PSQR	651964	267436	528400	581424	494509	532955	1.18414e+06	388280	0.639	0.34	0.779
CNAG_02530T0	WAHASTGAQAPATPSTPQAGQVTGT*PTK	29870.4	733150	141569	260168	254695	10504	46909.3	431732	0.898	0.56	0.834
CNAG_02530T0	WAHASTGAQAPATPSTPQAGQVTGTPT*K	130445	2.48093e+06	654666	1.14141e+06	832662	54682.8	179777	1.39134e+06	0.824	0.487	0.688
CNAG_02550T0	GAS*HAPTSPTSVPSDIATS*PN[115.0269]AR	1.50205e+06	1.04743e+06	954251	295791	1289722	300537	389277	722515	0.367	0.881	0.998
CNAG_02550T0	GAS*HAPTSPTSVPSDIATS*PNAR	4.16067e+06	6767065	5248666	3.80445e+06	7411708	7417603	87100.4	6.9416e+06	0.623	0.196	0.571
CNAG_02550T0	GASHAPTSPTSVPSDIAT*SPNAR	3.72972e+06	2.42496e+06	2.02648e+06	3.30769e+06	1.59792e+06	1.70833e+06	2.44813e+06	2.01941e+06	0.692	0.314	0.647
CNAG_02550T0	GASHAPTSPTSVPSDIATS*PNAR	869735	907713	586367	1.00107e+06	663720	399604	849044	848246	0.678	0.394	0.768
CNAG_02550T0	LNN[115.0269]HPAPLPEQPES*PKAEPR	11280000	10320000	12710000	9368342	10030000	15750000	386323	10760000	0.954	0.661	0.497
CNAG_02550T0	LNNHPAPLPEQPES*PK	80920.9	209507	124962	244179	269317	158930	33053.4	225473	0.669	0.732	0.595
CNAG_02550T0	LNNHPAPLPEQPES*PKAEPR	12410000	16460000	12030000	22770000	19370000	13580000	24450000	19100000	0.73	0.962	0.553
CNAG_02550T0	NNPS*PPIDPSR	686794	1.5856e+06	604024	1.79468e+06	1.49841e+06	1.53556e+06	2.88291e+06	1.51169e+06	0.998	0.615	0.408
CNAG_02568T0	AAS*PAPQAPAQAQAPTR	240719	349034	298765	196336	340778	85782.4	3032.45	267109	0.588	0.703	0.513
CNAG_02568T0	HAVTDEPEHDPHLDT*SSPPAAPTSTEVADGAASR	716623	1152535	1.10515e+06	577880	1.06238e+06	419142	63150.1	661107	0.782	0.784	0.444
CNAG_02568T0	NNT*GPATPLR	104054	283512	81993	190234	271794	187393	19511.3	271842	0.676	0.373	0.754
CNAG_02568T0	QASHAT*SALSPTPTGQQPSSFQGSTFASPFSASPAPAAAPASR	98720	69730.5	152401	155481	293932	452183	399035	324593	0.174	0.155	0.075
CNAG_02568T0	QM[147.0354]S*IQNSQWDVTPQAK	19455.9	98367.8	56911.2	121027	167130	46683.9	175750	149506	0.573	0.942	0.317
CNAG_02568T0	QQYT*GGGAAPLQQQGTGGSIGATSAPVPPAR	621998	426416	398482	329266	469157	557558	827557	446951	0.279	0.117	0.324
CNAG_02568T0	RPS*GAQADDIEDVK	127076	20225	131465	88061.2	40181.9	125888	102902	25246	0.561	0.599	0.473
CNAG_02568T0	RPS*GAQADDIEDVKK	6.22691e+06	6339149	5362090	4.63622e+06	5.53893e+06	5.14339e+06	5.26317e+06	4823992	0.19	0.517	0.915
CNAG_02568T0	RQAS*HATSALSPTPTGQQPSSFQGSTFASPFSASPAPAAAPASR	172022	153862	251362	260414	639896	693876	828568	759135	0.057	0.011	0.011
CNAG_02568T0	SFT*ANS*AYAPPSR	62641.6	49634.6	44499.7	23296.2	218362	184527	176916	114308	0.318	0.094	0.077
CNAG_02568T0	SFT*ANSAYAPPSR	24968.4	53587.1	76428.6	107663	271875	55673.8	130488	224376	0.216	0.767	0.209
CNAG_02568T0	SPGS*PLGGIK	165396	128577	281037	103965	160513	73778.5	278456	93528.6	0.804	0.552	0.945
CNAG_02662T0	FDSSS*PVNEDSLKGPR	67040	204610	76756.2	129679	147565	169885	9304.28	294133	0.827	0.314	0.772
CNAG_02684T0	RQT*QTQETLQFVR	372908	239366	175090	164745	122011	167188	93437.8	74729.1	0.233	0.466	0.081
CNAG_02684T0	S*RDDIVSWLNEVKR	193635	94703.5	86779.7	59143.7	40766.3	81756	137659	70658.3	0.293	0.654	0.512
CNAG_02684T0	SQADMLT*PTQER	187938	48102.7	196580	80479.7	61129	51247.8	11016.1	59855.1	0.769	0.312	0.276
CNAG_02691T0	EIEASAITSSAQNPS*ASPSVQVSSITPK	5867.05	32591.7	379439	545906	651754	939345	506321	568314	0.14	0.17	0.527
CNAG_02691T0	EIEASAITSSAQNPSAS*PSVQVSSITPK	196128	144801	960273	1.27444e+06	1103369	2258183	1.18265e+06	1.00783e+06	0.012	0.494	0.944
CNAG_02691T0	RGS*PSSAYHQSPFSFNPHYTTR	4326.83	16669.1	492256	873449	1.74798e+06	953294	1.16981e+06	1.23781e+06	0.063	0.246	0.278
CNAG_02695T0	AIEGEEDS*DAEEDDNNLLQSIETR	568513	806581	1.46973e+06	814551	341818	734082	754807	148126	0.322	0.255	0.365
CNAG_02698T0	GAGIDPDDS*DDDIEEVGELDVDQK	141156	122293	316321	283368	298053	240356	5984.09	109029	0.014	0.479	0.339
CNAG_02698T0	GAGIDPDDS*DDDIEEVGELDVDQKR	634288	969592	1.0237e+06	591410	650907	520846	975600	1.21161e+06	0.984	0.473	0.423
CNAG_02701T0	FATYS*PLC[160.0307]R	99598.4	43290.2	900508	1.37181e+06	1803464	1.7972e+06	2.11093e+06	1.47986e+06	0.051	0.262	0.238
CNAG_02701T0	LN[115.0269]GEES*EPEDNER	53716.9	3647.65	2.28959e+06	2.91748e+06	223032	3453633	370852	86228.6	0.158	0.575	0.162
CNAG_02701T0	RLN[115.0269]GEES*EPEDN[115.0269]ER	10723.2	38528.9	1.02544e+06	1.17781e+06	293137	1618791	450681	35611.9	0.098	0.681	0.337
CNAG_02701T0	RLN[115.0269]GEES*EPEDNER	31687	11528.4	5536658	6984342	1.65558e+06	8.2061e+06	1795622	56965.6	0.045	0.631	0.334
CNAG_02701T0	SWS*ESSSESGKDVQDC[160.0307]GMVGEN[115.0269]GDVK	7531.63	9536.37	323402	322360	611986	446575	457862	452926	0.021	0.201	0.005
CNAG_02701T0	SWSES*SSESGKDVQDC[160.0307]GMVGEN[115.0269]GDVK	15128.1	48953.1	2.01175e+06	1783189	2.20656e+06	2.32346e+06	1.48063e+06	1.60293e+06	0.085	0.168	0.122
CNAG_02701T0	SWSESS*SESGKDVQDC[160.0307]GM[147.0354]VGEN[115.0269]GDVK	27863.3	20904.9	437854	504346	676267	674657	601354	478537	0.01	0.122	0.445
CNAG_02701T0	SWSESSS*ES*GKDVQ[129.0426]DC[160.0307]GM[147.0354]VGEN[115.0269]GDVK	4620.81	4025.99	80997	101703	142028	125830	27479.3	79791.1	0.005	0.131	0.425
CNAG_02714T0	WYTHIASFADEFDSLPAGTNPLSSTSAGAAAAAGEEDDEVDLFGS*DDEEADDEAER	6.71949e+06	2.58033e+06	4938485	3775419	2.0938e+06	8002527	5475867	1.30582e+06	0.952	0.95	0.624
CNAG_02720T0	RIS*EASVAPAKK	77409.8	233697	72971.9	18981.7	12797.4	5467.49	2240.44	18542.3	0.283	0.225	0.317
CNAG_02721T0	IVS*GHVDGGR	57253.2	52711	17728.5	11531.4	19691.3	16057	23281.4	23561.2	0.091	0.488	0.261
CNAG_02724T0	KSS*TPSTPPGHK	181959	346313	208080	222403	93022	158851	92528.5	44986.4	0.715	0.275	0.183
CNAG_02726T0	NTNLPIPIPS*PTAPTPHQPK	1.45354e+06	1.07039e+06	3199223	3905991	5.47667e+06	5817946	9126048	9096579	0.041	0.11	0.067
CNAG_02748T0	GHS*AVDFK	73032.3	434684	870852	531231	1.36888e+06	1.20122e+06	371654	1099236	0.361	0.219	0.93
CNAG_02748T0	QRGHS*AVDFK	423320	936039	2.6301e+06	826912	4.76617e+06	1.39477e+06	5.92811e+06	5444937	0.362	0.576	0.256
CNAG_02755T0	GHSREDS*LNDPSTDVLLAR	8447.85	2930.34	1528.94	3349.65	2494.23	5532.12	62904.4	5971.61	0.363	0.469	0.298
CNAG_02788T0	ALGLPDADTTDMS*EAER	108029	137450	127792	161566	128207	122854	5662.14	41844.4	0.43	0.45	0.264
CNAG_02810T0	GFS*NPDLAR	16083.5	97121.8	121057	71035.1	78994.9	62293.2	94754.6	123694	0.511	0.476	0.671
CNAG_02810T0	HLSAASAALDLAPLSQT*PPR	558718	941835	541032	176865	256712	242368	486852	363685	0.345	0.766	0.68
CNAG_02810T0	KTS*PTAGM[147.0354]ADSIASLPAMPSK	163658	591298	424845	335485	650984	397039	1.51091e+06	1.11657e+06	0.814	0.427	0.027
CNAG_02810T0	KTS*PTAGMADSIASLPAMPSK	179270	196386	562949	202784	647114	388930	879557	1.12728e+06	0.454	0.581	0.267
CNAG_02810T0	KTSPT*AGMADSIASLPAMPSK	339594	335823	1072248	424730	870611	806657	1274313	1.55547e+06	0.375	0.721	0.349
CNAG_02810T0	QLLSATTPLPAGEAASAPTT*PPGHASLGSSVPDLHK	1.41836e+06	2.3038e+06	1.11565e+06	658062	1.01804e+06	922824	1.44187e+06	1.36644e+06	0.174	0.722	0.31
CNAG_02810T0	RTS*TYGGTFGM[147.0354]EK	60950	965976	172003	206917	240857	121847	1332.93	503674	0.885	0.826	0.625
CNAG_02843T0	SGST*ADITFEK	13074.6	6416.68	30721.3	33594.7	46838.6	68779.2	2547.91	23983.4	0.171	0.192	0.427
CNAG_02843T0	SHAATVPTDEPGS*ALPSSDVK	20097.8	74473.8	629727	354685	887010	313666	23421.5	545449	0.122	0.874	0.528
CNAG_02857T0	SINPTPLHS*PHDDTPPR	573470	1.03907e+06	261796	130655	221665	171611	135752	132010	0.092	0.905	0.523
CNAG_02882T0	KDS*LSELER	121059	62323.7	108400	103334	51005.3	110639	42366.4	61377.4	0.658	0.538	0.153
CNAG_02912T0	RLS*SGVLAR	130058	59024.8	238123	148701	117518	135544	164195	72837.9	0.265	0.322	0.391
CNAG_02912T0	S*ISSDASLISK	48608.9	97247.5	74542	48544.6	46362.9	53132.1	5.874	63382.7	0.78	0.53	0.503
CNAG_02929T0	ELTQVELDEDDAKFEDDIS*DDELPEEGEEERR	217308	329860	430735	199756	359791	287970	73788.8	373094	0.859	0.85	0.612
CNAG_02943T0	EKPELGPEAETGS*DGGAR	9257607	5.20828e+06	24270000	12470000	8411100	12570000	13180000	7596657	0.175	0.332	0.333
CNAG_02943T0	KNT*APHELKPSDILIER	125054	58244.8	1.65459e+06	2.03674e+06	3128799	1655899	3.6089e+06	3244646	0.063	0.621	0.06
CNAG_02961T0	AVST*PDALKDPK	611371	870849	951756	608414	1.47778e+06	656327	117714	1.70837e+06	0.897	0.647	0.761
CNAG_02961T0	AVST*PDALKDPKNPFAASK	266308	214027	112520	187321	145099	174044	656914	608698	0.271	0.786	0.103
CNAG_02983T0	AQPQSQSSSEALS*PSR	526079	558858	481383	502599	581281	656657	1037419	507286	0.132	0.136	0.473
CNAG_02983T0	KLS*GMGGFFR	199974	162590	158439	125257	257891	223931	224718	211753	0.258	0.082	0.15
CNAG_02983T0	RVSS*QS*EPADFSAAAER	307490	232927	226680	140995	153414	218447	31080.6	93866.7	0.307	0.944	0.242
CNAG_02985T0	AGAM[147.0354]PDAAADDDYDS*EGNLKEEAQER	798634	192784	367252	415235	266987	598694	549605	24787.6	0.996	0.963	0.578
CNAG_02985T0	AGAMPDAAADDDYDS*EGNLKEEAQER	1.8774e+06	1.91197e+06	2.1883e+06	1.5928e+06	3.1809e+06	1.73271e+06	1.86332e+06	3.1195e+06	0.941	0.591	0.502
CNAG_02994T0	AET*SPSFPATVAATTAETSQPASSATGTTATPSK	915282	1679714	771068	1.03038e+06	1.54079e+06	1.17641e+06	1.21651e+06	1.70916e+06	0.463	0.173	0.167
CNAG_02994T0	AETSPS*FPATVAATTAETSQPASSATGTTATPSK	2.22117e+06	901555	766557	282136	192413	2.60547e+06	2389236	187156	0.241	0.805	0.827
CNAG_02994T0	ATGVDLTHSS*PLSVEEAR	121846	116957	265781	418071	215555	241951	165069	176357	0.136	0.331	0.201
CNAG_02994T0	DTLS*PGPVPVAIAVPTDKK	403947	408240	450678	645162	302092	374239	272810	254666	0.359	0.18	0.146
CNAG_02994T0	KAAAPDT*PEDNLK	572443	279453	500947	682048	480310	486276	606071	244827	0.472	0.434	0.521
CNAG_02994T0	KAAAPDT*PEDNLKLK	217919	227394	88052.9	64355.4	52140	34170.2	235361	135397	0.087	0.17	0.144
CNAG_02994T0	S*LESTDLR	40830.2	20103	53836.5	87084.7	50238.4	147338	80281.9	35297	0.196	0.75	0.661
CNAG_02994T0	VDAATDATSPQGSAPPAS*AVAALDEK	31147.4	14458.7	12017.4	46505.8	466545	460093	2388.24	234063	0.905	0.142	1
CNAG_02995T0	S*RS*PLPR	78509.8	492577	34548.4	26341.1	347059	13471.8	4871.74	108441	0.284	0.703	0.89
CNAG_03001T0	EKS*EEPEEAEADDDDAAWLR	1.10821e+06	683154	1.03579e+06	828090	563231	718864	787965	503509	0.844	0.152	0.304
CNAG_03001T0	GKEKS*EEPEEAEADDDDAAWLR	1.79333e+06	1.17182e+06	1606424	1.10932e+06	863572	983166	1.47235e+06	793838	0.798	0.271	0.629
CNAG_03001T0	S*EEPEEAEADDDDAAWLR	112854	112300	115455	148962	60768	92134.5	195913	35347.8	0.443	0.174	0.689
CNAG_03002T0	GSES*PLNTSSHPAGR	945.544	4179.65	11589.9	35509.3	38250.7	264.741	0	58123.2	0.139	0.591	0.567
CNAG_03017T0	GAS*PRPSTHGGHIAGR	746356	624752	830878	285661	1.0314e+06	169132	30430.5	1.6124e+06	0.64	0.9	0.76
CNAG_03017T0	GPGVTGQSQPAS*R	143060	1429.07	123285	137251	4083.57	107.581	646.304	67986.5	0.513	0.211	0.422
CNAG_03017T0	GS*SPASGGGAATGGASPASGGPSTR	2978.79	173971	111869	107817	157501	216451	468176	186259	0.581	0.185	0.277
CNAG_03017T0	GSS*PASGGGAATGGASPASGGPSTR	160689	303950	93793.4	96766.2	223940	6991.56	143.631	224248	0.23	0.701	0.583
CNAG_03017T0	KSS*PSVSTPSADAPPRPK	2.18677e+06	2.71439e+06	1288292	652668	1.2299e+06	1.48176e+06	10020.2	1.37628e+06	0.188	0.451	0.556
CNAG_03023T0	SVIAS*DEEEEEETPK	207029	25687.8	105912	38508.5	27233.5	71972.7	108442	55283	0.923	0.654	0.785
CNAG_03023T0	TTGGEDENS*GDEGDDRFLEGLVDDAAVSAEEK	472765	681460	484774	501708	54099.9	675777	74330.6	0	0.582	0.59	0.409
CNAG_03039T0	AGVAS*PEIGKK	582714	594009	454233	419502	333129	376965	504931	296596	0.071	0.125	0.729
CNAG_03049T0	AS*NPPEEKPKAEEAAADPNTLNIK	5011053	6277447	3509918	2.5511e+06	4959531	4608478	32805.6	6.6783e+06	0.097	0.194	0.612
CNAG_03058T0	KDS*VVGAITGDK	67030.1	161412	307761	858353	308807	404719	3240.36	295917	0.145	0.597	0.424
CNAG_03075T0	IVDMDQNS*DAGDS*DVEGLESQSQGQSK	224527	197984	196424	212493	219113	215653	347838	86589.4	0.719	0.352	0.853
CNAG_03100T0	VSEASTSAPS*PSR	183341	155294	132013	109407	147694	198140	150268	392690	0.115	0.202	0.375
CNAG_03116T0	GSS*PLAPAFEAK	180072	272583	263958	238193	341048	277404	450126	331381	0.657	0.262	0.19
CNAG_03116T0	NRGQEGS*VDELEDDELYGQP	141723	80412.4	117489	68044.8	78109.3	98597.2	99905.2	2772.34	0.697	0.958	0.518
CNAG_03116T0	RRT*IGGPAPAR	79151.2	42956.5	49897.1	28579.5	73552.9	9029.9	4680.54	70231.4	0.404	0.779	0.684
CNAG_03142T0	ALKKPT*AVAEAHGNEPSR	21841.7	35322.8	299154	615817	1.04881e+06	694760	727879	653491	0.034	0.271	0.411
CNAG_03143T0	AGAAM[147.0354]KPDS*EKS*YLEQAKDTIGGK	273818	359700	86655.3	137056	124973	65286.7	183833	115877	0.08	0.688	0.464
CNAG_03143T0	AGAAM[147.0354]KPDS*EKSYLEQAKDTIGGK	434825	580574	430680	680787	287841	243904	315676	320874	0.812	0.166	0.259
CNAG_03143T0	AGAAMKPDSEKS*YLEQAK	752164	869895	953286	465234	714007	470257	10704.7	429110	0.684	0.776	0.427
CNAG_03143T0	AGAAMKPDSEKS*YLEQAKDTIGGK	323776	292256	272184	174113	447827	198444	336799	341003	0.356	0.585	0.297
CNAG_03143T0	S*YTQEIGDAFSGNKN[115.0269]DN[115.0269]QESLTDK	28412.5	61532.6	82407.4	95962.2	50519.9	45787.4	24649.4	47796.7	0.292	0.031	0.199
CNAG_03143T0	SYT*QEIGDAFSGNK	1587.6	11400.5	207007	327418	946559	597232	617205	439802	0.135	0.082	0.146
CNAG_03143T0	SYT*QEIGDAFSGNKNDNQESLTDK	91757.7	44192.3	333664	373198	784473	664141	1403950	911952	0.127	0.027	0.099
CNAG_03155T0	KAS*PDKSTATPTK	13372.1	0	75301.8	27454.3	61514.1	13098.4	0	77482	0.426	0.668	0.531
CNAG_03156T0	RGS*VVDN[115.0269]GIIYEVDGEQDGKGEK	65089.2	317875	269417	151731	231254	221885	394542	267520	0.744	0.76	0.32
CNAG_03166T0	SPLLS*PSLTHVQLHK	104383	125740	475223	526974	432273	516438	521710	374975	0.013	0.644	0.589
CNAG_03203T0	AEGADEEAITS*DGDEKMDEE	436767	23063.1	463566	189770	35951.6	275124	7912.62	5963.08	0.594	0.467	0.055
CNAG_03203T0	RS*TMGAEDEADKSYLN[115.0269]GLR	206415	332751	477535	171142	711755	108362	370658	332002	0.897	0.982	0.758
CNAG_03217T0	RSS*AITIAK	30134.1	48918.4	56129.1	25754.2	42367.9	22809.9	106.259	56975.6	0.985	0.727	0.543
CNAG_03237T0	SAS*APVIGLQR	811040	877791	599918	942624	1.0975e+06	1.03514e+06	1.74633e+06	1.35864e+06	0.7	0.363	0.142
CNAG_03261T0	YAS*PTHQVEEEDGSATGR	14460000	11980000	8761449	8.09301e+06	10790000	8968249	8964821	10200000	0.094	0.315	0.259
CNAG_03261T0	YAS*PTHQVEEEDGSATGRK	1.70884e+06	1.47364e+06	899836	882777	980931	924718	25684	1.19525e+06	0.077	0.243	0.553
CNAG_03282T0	LS*WSDDEDDEDDDLAQVEYVDELGR	869994	725865	839886	651152	35030.5	962639	101333	0	0.695	0.555	0.407
CNAG_03297T0	APNEPITIDDT*SDDFDAVEDNQAINEQYK	2.53461e+06	1.69203e+06	2820264	1.92801e+06	2.25874e+06	1.15965e+06	506786	1.81762e+06	0.711	0.463	0.384
CNAG_03297T0	APNEPITIDDTS*DDFDAVEDNQAINEQYK	536836	629734	593777	2.57213e+06	835686	1.84517e+06	2.16689e+06	1.7695e+06	0.49	0.996	0.643
CNAG_03302T0	WDVET*ILT*TR	3407.19	207792	2741.23	67856.5	10373.5	53501.5	21051.6	0	0.823	0.799	0.524
CNAG_03303T0	VLAIDLINRPAS*VQAR	9149351	8713059	4.78615e+06	7439908	6.08652e+06	6721317	6.60712e+06	7864360	0.316	0.807	0.545
CNAG_03304T0	RRPS*PPPR	19329.9	39515.8	48427.4	84234.6	46316.8	3822.78	0	34340	0.213	0.421	0.464
CNAG_03308T0	HQS*PAILAR	109478	251718	39231.8	29702.9	47491.7	37609.5	383.665	88090.6	0.136	0.364	0.632
CNAG_03314T0	SGS*LSNTLPDPGLVR	326236	285343	335993	324213	205642	210876	333752	218538	0.441	0.004	0.517
CNAG_03319T0	ATSTTTAASTPVS*PVTAAGSTVTKR	9987.29	710363	537100	500581	518432	463995	681341	444161	0.551	0.5	0.829
CNAG_03319T0	ERDETGFVY[243.0297]SDES*EDEEEDFGK	150824	99765.2	178214	119075	128812	146504	38789.4	15902.4	0.612	0.822	0.114
CNAG_03319T0	ERDETGFVYS*DES*EDEEEDFGK	711170	379544	714442	497971	412166	582029	218764	98312.1	0.748	0.513	0.134
CNAG_03319T0	KHSGS*AHTAPLIMESINESGSQPQPQTQAQPAVNK	299875	179142	286631	286593	255867	175441	325070	321687	0.561	0.355	0.028
CNAG_03319T0	NRKPPAPLAGAGAAGAGS*PTTGEHQQGMR	293119	269599	819296	708241	953671	699793	1.28191e+06	1.18993e+06	0.015	0.736	0.052
CNAG_03319T0	RAS*QNLGVGASPARPSR	2638339	3.9809e+06	2.36268e+06	2.05047e+06	3129253	2565892	3.26169e+06	2.858e+06	0.289	0.187	0.078
CNAG_03319T0	RVS*GPTPIAVSTGGAALK	1.54902e+06	2.03283e+06	81948.6	76297.4	151648	102722	274794	189143	0.019	0.248	0.101
CNAG_03319T0	SRTS*IVS*IGTESQDVN[115.0269]GFHDEPVETLPAEPK	344272	548492	75849	42252.7	129286	92896.7	30226.7	82042.5	0.036	0.221	0.849
CNAG_03319T0	VHQMQPAS*PQNK	166832	115271	70810.6	33694.5	140013	19743	2772.02	95843	0.172	0.953	0.646
CNAG_03319T0	VHQMQPAS*PQNKR	254389	128887	454836	143577	687339	182880	35602.2	933291	0.668	0.746	0.872
CNAG_03323T0	AADLDPDAPEDEDEEDEDVDAPES*PEDDEEFNEEDAAAAAPEEEDEDDDEEK	25770000	6299154	18050000	19190000	8081595	20520000	7645766	2.27071e+06	0.686	0.574	0.245
CNAG_03323T0	GKS*TAEPEAEPEGEGGDEAEPEEDDLDNLIVSGK	590026	643690	386893	462792	429956	418386	188484	359937	0.102	0.983	0.362
CNAG_03323T0	GKST*AEPEAEPEGEGGDEAEPEEDDLDNLIVSGKR	526255	444993	84257.2	59813.1	144066	65224.7	4370.36	247108	0.026	0.574	0.768
CNAG_03324T0	ELALDS*EDEEQDRENFLR	357274	376697	391025	231553	286983	255393	321372	116828	0.587	0.756	0.543
CNAG_03345T0	RHS*VNVLNK	3380.09	2190.25	15123.3	3091.66	5099.32	8003.24	60.421	5240.63	0.445	0.946	0.454
CNAG_03357T0	LTQAPS*PSNPIK	683287	798270	165154	132067	446963	568563	864289	657787	0.011	0.018	0.013
CNAG_03360T0	GKRT*PPAHAPVSNDGGSGGWDQR	278286	623002	720503	607196	956710	367373	113297	1.52868e+06	0.451	0.857	0.782
CNAG_03360T0	M[147.0354]LGGS*PNASPVPSAPSGAGGWGEPASTPAPSETSSTSAGIHPSR	111708	214629	14496.2	25050	59419.4	64625.5	75184	116918	0.041	0.138	0.049
CNAG_03360T0	M[147.0354]LGGSPNASPVPSAPS*GAGGWGEPASTPAPSETSSTSAGIHPSR	170684	437479	70854.7	69292.4	127929	131039	181169	248944	0.212	0.0007353	0.089
CNAG_03360T0	MLGGS*PNASPVPSAPSGAGGWGEPASTPAPSETSSTSAGIHPSR	466161	268419	124220	159972	171626	233615	357660	432230	0.142	0.225	0.028
CNAG_03360T0	VLSNVNLN[115.0269]GS*PGPGER	1.26478e+06	789394	243524	235960	236732	233982	476857	326505	0.103	0.44	0.229
CNAG_03373T0	AN[115.0269]S*LN[115.0269]GDAIPK	2873159	775675	1722535	996562	584627	1.80586e+06	575097	393863	0.878	0.748	0.107
CNAG_03373T0	ANS*LN[115.0269]GDAIPK	6193100	4.43178e+06	3.73848e+06	4791427	3.6127e+06	4.18253e+06	5136774	3675080	0.421	0.627	0.912
CNAG_03373T0	RANS*LN[115.0269]GDAIPK	456723	631543	159689	319118	425765	341646	275926	246121	0.201	0.356	0.75
CNAG_03373T0	RRAN[115.0269]S*LNGDAIPK	2.0564e+06	1200631	357510	262880	311822	150562	1304.92	1.0444e+06	0.054	0.508	0.641
CNAG_03373T0	RRANS*LN[115.0269]GDAIPK	413269	1.18438e+06	123087	290050	308272	358072	1745497	958412	0.199	0.409	0.079
CNAG_03378T0	APT*PPEDDIELDM[147.0354]EFGDDDDDEDSR	109357	70892.6	139521	201156	126842	182339	5786.44	66036	0.155	0.743	0.323
CNAG_03378T0	APT*PPEDDIELDMEFGDDDDDEDSR	133049	60220.9	279291	442743	137135	297221	227479	232668	0.124	0.366	0.316
CNAG_03378T0	RM[147.0354]S*SSTTGVLGR	953609	3.46282e+06	387775	749011	394395	547262	742.829	344577	0.276	0.737	0.455
CNAG_03378T0	RMS*SSTTGVLGR	1.89488e+06	1.43029e+06	1.28592e+06	1.03037e+06	1.00116e+06	956523	661983	546072	0.191	0.374	0.049
CNAG_03378T0	RS*TLGTSPAPQLFDFAK	2.56567e+06	1198103	1.19638e+06	1.02404e+06	662706	914558	774651	498408	0.435	0.235	0.204
CNAG_03378T0	S*GSADDIDM[147.0354]DEDEIEPGDDGALPEWEK	303814	255661	139477	252792	159232	241456	19422.8	157679	0.4	0.917	0.442
CNAG_03378T0	S*GSADDIDMDEDEIEPGDDGALPEWEK	1.07894e+06	818957	892708	1.06183e+06	521350	947273	614727	604674	0.852	0.464	0.114
CNAG_03378T0	SAS*ALPGSLPTK	274848	646575	1.00467e+06	1.12256e+06	1.32013e+06	1.20992e+06	1.20612e+06	943291	0.272	0.139	0.978
CNAG_03383T0	SHS*TEQDMVVKPVPK	18732.3	96570.5	102070	78113.5	145633	52833.4	4598.59	287059	0.53	0.978	0.739
CNAG_03388T0	KQS*EEPLLASAR	10099.6	101529	2707.57	24068.5	24225.4	26025.5	34811.8	28134.7	0.477	0.488	0.431
CNAG_03419T0	KRS*PT*PEAQDAFELPEDYKPYVPVAK	436180	470573	576032	367621	463209	442592	1.11043e+06	960959	0.956	0.954	0.146
CNAG_03437T0	GQTLGSAPSHPAQS*SPTTTTQPTSAAGRPAK	414415	466202	613411	743473	747266	818255	985811	777891	0.083	0.345	0.236
CNAG_03437T0	GQTLGSAPSHPAQSS*PTTTTQPTSAAGRPAK	253932	409780	398573	455453	596238	524084	933701	597060	0.444	0.1	0.22
CNAG_03438T0	S*IHAENEQVK	1.90045e+06	999733	605037	444073	183579	278957	324734	95993.1	0.157	0.096	0.315
CNAG_03438T0	TS*AEDDRIV	1.42032e+06	674383	1.09525e+06	380540	268194	638261	472113	50271.8	0.592	0.584	0.405
CNAG_03439T0	KLS*AVAEANAK	41826.4	71996.7	129644	79193.1	379761	69052.5	0	328466	0.238	0.68	0.565
CNAG_03448T0	S*PVIHLNSSSQNPPSSAGPSAAR	525078	1.00004e+06	685041	775344	827256	539906	2272998	1.73886e+06	0.989	0.756	0.048
CNAG_03448T0	SPVIHLN[115.0269]SS*SQNPPSSAGPSAAR	2203.89	353881	348811	199582	352000	307069	403264	539861	0.538	0.573	0.251
CNAG_03456T0	RGLVEGDS*DGE	262830	129775	287446	206293	103302	215997	183725	141132	0.576	0.393	0.197
CNAG_03458T0	ASVDKGEGNDGAS*DDDIDR	1.55648e+06	200670	1.31123e+06	1.83601e+06	356569	1.59048e+06	952122	182400	0.498	0.507	0.349
CNAG_03458T0	DLES*EEEDS*GLEDEYEVEK	1.71183e+06	157241	1.08831e+06	1.12315e+06	161031	1.39411e+06	985223	47918.9	0.64	0.576	0.477
CNAG_03458T0	GRQEAYTASQTSITPKPES*SK	90704.1	144156	146539	145701	248263	195932	244472	251283	0.482	0.178	0.013
CNAG_03463T0	AEAS*PTPGESEFHTPLSSPKPVR	1.04416e+06	908689	1.00011e+06	718532	2.43382e+06	2250350	2.82684e+06	2.15969e+06	0.552	0.088	0.041
CNAG_03479T0	ATS*QVYPR	195973	237807	87354.3	55315.2	18220.1	10918	2158.77	23303.7	0.089	0.044	0.297
CNAG_03479T0	DRDLADVDVQGEDVWDRES*DAGFK	1.12695e+06	1442134	1.64219e+06	1.6624e+06	1.46867e+06	1.66774e+06	1.63348e+06	85710	0.282	0.55	0.498
CNAG_03479T0	GSS*VLDHETR	108328	74564.3	60863.1	81373.5	55569.7	71549.4	15563.1	68380.7	0.415	0.627	0.484
CNAG_03494T0	KRPLPPS*PAPPAKK	127881	60870.9	114478	130796	164441	117737	230546	132179	0.538	0.581	0.415
CNAG_03494T0	SLS*PLPVEEEK	29696	53246.2	66306.2	67086.2	87156.2	118708	17839.4	14951.7	0.327	0.223	0.039
CNAG_03553T0	KT*SQPNLSAPSTPK	206649	194599	324506	100252	174324	167016	19422.3	208827	0.886	0.94	0.539
CNAG_03577T0	EEEKEES*DDDM[147.0354]GFGLFD	5521396	4.8423e+06	6.04725e+06	4.13806e+06	1.53838e+06	2.27431e+06	427239	20061.6	0.892	0.069	0.229
CNAG_03577T0	EEEKEES*DDDMGFGLFD	10156.7	825983	16335.8	31877.3	409.677	51588.3	18330000	0	0.641	0.627	0.874
CNAG_03577T0	IKEYLANPEAFAVAAAPAAAAEAS*SEAAPAAAK	310398	189165	461603	419567	247768	402707	301266	269763	0.241	0.396	0.028
CNAG_03584T0	KS*PPTSGPGMALSK	371002	538548	672613	564524	863029	519352	814116	915706	0.305	0.801	0.101
CNAG_03584T0	KS*PPTSGPGMALSKR	255810	297883	258436	101609	168060	114624	599434	450714	0.455	0.8	0.22
CNAG_03584T0	KSPPT*SGPGMALSK	119270	85620.3	215079	177835	136550	149341	136145	158488	0.102	0.142	0.149
CNAG_03605T0	GLQEDHFALGDS*GEE	56849.9	106059	216150	22857.6	99082.1	21096.5	14937.8	196343	0.944	0.786	0.893
CNAG_03606T0	EAVLEQSGS*PIQADEAPK	520496	681310	1.22065e+06	470201	509681	631396	2463027	1.41669e+06	0.703	0.652	0.273
CNAG_03606T0	IADLDDEADEAEPS*PAIDTKPNLDDEWPEEDVKPK	8751.97	58588.6	722801	128980	613007	255169	25486.6	11663.1	0.181	0.821	0.143
CNAG_03606T0	LKVEES*EDDWDKS*DEEPAPEPVK	47984.8	265910	537257	159354	418921	276308	189348	319115	0.469	0.847	0.827
CNAG_03613T0	APRPQS*PLR	144108	267697	260284	142482	343049	50133.8	18914.4	224635	0.968	0.76	0.539
CNAG_03613T0	LSFNHTHTS*PQSNR	247128	25409.8	144491	148117	69683.9	317519	429919	16253.2	0.685	0.986	0.79
CNAG_03655T0	DKS*DLLGELNHER	116147	219020	46433.7	17316.5	48316.7	21085.1	45995.1	73054.4	0.118	0.872	0.362
CNAG_03655T0	KES*VNEFGIR	12564.7	112492	55155.3	21409.2	63212.7	20785.1	103042	111619	0.95	0.949	0.249
CNAG_03655T0	NTS*RPALASIADEQGR	7847.42	121313	122189	73518.7	90181.1	69099.1	200644	198392	0.561	0.607	0.209
CNAG_03655T0	RVS*ADNLAAVAN[115.0269]GSADSTK	321129	378257	373694	87787.2	426589	137700	9151.96	533682	0.531	0.783	0.723
CNAG_03658T0	DTVAEMIDHGS*PK	14255.8	8942.53	11488.9	49375.7	7570.77	62577	136902	48438.7	0.485	0.951	0.315
CNAG_03682T0	DRGT*PFVC[160.0307]R	598689	743394	128338	78523.2	209579	52382.8	671.386	183070	0.048	0.961	0.576
CNAG_03694T0	DDDEEVLLDDRS*DLGE	107001	45266.4	201825	79812.4	53840.1	158462	150637	15505.4	0.443	0.7	0.548
CNAG_03694T0	GTARDDDEEVLLDDRS*DLGE	91812.1	35247	68895.1	10236.2	15875.1	57938.5	45192.7	13169.9	0.571	0.92	0.948
CNAG_03694T0	TLS*AAGHPSDLPR	43903.7	172827	97460.5	70345.8	62320.1	57598	125853	92688.1	0.953	0.284	0.357
CNAG_03700T0	AKTPALVTT*PTTGSSSGISTK	153222	102876	481964	533044	472759	525213	718965	611824	0.075	0.837	0.128
CNAG_03722T0	EPEAAAEPAEATPKPAASVTES*VASPAPAAPTPAAK	15049.7	1.63398e+06	30869.5	812885	315317	60046.1	593717	375133	0.998	0.948	0.625
CNAG_03722T0	EPEAAAEPAEATPKPAASVTESVAS*PAPAAPTPAAK	1959439	1.13014e+06	1.26639e+06	285418	665963	725611	134380	199763	0.425	0.878	0.317
CNAG_03722T0	RQQT*IDPSKVQTAHC[160.0307]FVK	167615	49238.6	230331	377541	590609	639540	1.20188e+06	1.22038e+06	0.277	0.199	0.11
CNAG_03722T0	T*ASPSATSAPAPAPAAAAAPAPPAAPAPGPAQPK	401558	383404	608542	589288	684414	668574	836525	980858	0.007	0.032	0.11
CNAG_03722T0	VAS*PAPAAPK	3.92542e+06	3.66937e+06	804266	607593	303720	524351	475734	373715	0.042	0.25	0.115
CNAG_03724T0	ELVFS*DS*EEDEEEDDNLNDDDEALPK	160682	120634	390269	181166	139359	230831	155864	74589.6	0.318	0.493	0.232
CNAG_03724T0	KSTEEES*EGEEELAR	183715	22256.9	246107	110415	23088.8	137007	8688.76	22310.6	0.529	0.426	0.06
CNAG_03724T0	KVDEVDEDS*DLDEALQPGEYS*S*DEDEAEQPK	346540	274925	821212	319425	265147	545596	320935	72456.5	0.472	0.669	0.323
CNAG_03727T0	RAS*EAPPVLHPPDSK	704242	953791	931201	1.03931e+06	462157	608912	124305	281931	0.429	0.104	0.149
CNAG_03727T0	SVLEEES*EIEEDVRR	138808	54974.3	230907	227379	48518.8	124300	99151.5	4484.99	0.285	0.261	0.366
CNAG_03765T0	ESLGQVFHPNAGWGTAHPS*PSLHHAQR	1.05699e+06	3.11223e+06	5374886	3.11853e+06	4467238	2.4806e+06	8498242	6.94193e+06	0.348	0.657	0.231
CNAG_03771T0	AAS*IDNEPQQKPM[147.0354]SPR	3.33863e+06	3785237	5.57912e+06	12800000	4.77502e+06	8907737	10690000	5.3171e+06	0.279	0.671	0.853
CNAG_03771T0	AAS*IDNEPQQKPMSPR	2.61007e+06	3.18528e+06	13740000	12220000	15900000	9707511	6.87013e+06	12620000	0.013	0.893	0.469
CNAG_03771T0	ATGLNLN[115.0269]ERPAS*R	436349	683291	1.23587e+06	527831	956406	740232	115572	863042	0.524	0.94	0.516
CNAG_03771T0	ATGLNLNERPAS*R	11750000	11090000	15250000	20750000	20220000	15720000	19040000	14410000	0.203	0.991	0.766
CNAG_03771T0	GAGAS*IGT*QPEEVLGR	91213.5	91807.2	105669	60764.3	44350.5	98376.5	0	11756.7	0.715	0.733	0.392
CNAG_03771T0	GAGAS*IGT*QPEEVLGRDDIHTR	287915	265527	233516	46795	110828	31828.6	19349.5	48398.2	0.439	0.637	0.343
CNAG_03771T0	GAGAS*IGTQPEEVLGR	8759	6525.68	587.491	84531.6	13406.2	10704.3	0	6175.63	0.982	0.866	0.485
CNAG_03771T0	GVSDYVDQDGDRTS*VNR	147296	291521	997668	865055	556730	562336	72971.6	292922	0.13	0.088	0.226
CNAG_03771T0	GVSDYVDQDGDRTS*VNRGEN[115.0269]GTNPGLESVLNADPK	1.89625e+06	1.51689e+06	3.83144e+06	4.30508e+06	3.60653e+06	3.82502e+06	4.92717e+06	3.10988e+06	0.04	0.342	0.9
CNAG_03771T0	QPSNITS*ATPQPVDEVAEK	66616.3	50012.7	121663	180966	233114	280735	367465	149209	0.071	0.18	0.488
CNAG_03771T0	RN[115.0269]S*GIALQDSGPVPR	37966.2	531975	26750.4	1.73729e+06	382136	2145839	1.43692e+06	650389	0.884	0.617	0.602
CNAG_03771T0	RNS*GIALQDSGPVPR	13380000	13870000	25330000	30360000	30070000	24750000	28290000	21220000	0.071	0.913	0.553
CNAG_03771T0	RRS*VIESTR	39297.7	78447.8	93286.4	124796	95121	14638.2	1941.18	34753.8	0.276	0.457	0.323
CNAG_03771T0	S*VIESTRSPSYKR	11043.1	6160.58	76726.1	30524.3	361951	41633.3	7085.14	12753.8	0.104	0.544	0.117
CNAG_03771T0	S*YIKPIPIVTTYEPQLPDGASSVK	84469.9	78315.9	58292.3	52265.7	47966.1	160994	69210.8	25848.9	0.036	0.583	0.684
CNAG_03771T0	SVIESTRS*PSYK	76806.8	67953.1	241765	121097	592677	606499	5646.15	478194	0.234	0.171	0.686
CNAG_03771T0	SY[243.0297]IKPIPIVTTYEPQLPDGASSVK	1.59485e+06	118765	2.17945e+06	1.80516e+06	656167	1.06242e+06	750565	494393	0.45	0.137	0.072
CNAG_03771T0	TLS*PRPQSAFGHRPQPQLLAINEGQGDYQQQDGR	1.52544e+06	855805	1.73857e+06	2.45792e+06	2.07712e+06	2172307	2.24456e+06	2.15437e+06	0.248	0.901	0.782
CNAG_03771T0	TLSPRPQS*AFGHRPQPQLLAINEGQGDYQQQDGR	4258674	3.28375e+06	5.70319e+06	8066542	8142267	6.8634e+06	8953244	8.10594e+06	0.12	0.68	0.403
CNAG_03771T0	TTT*FEEPSDNQQGPGR	78792.9	155851	286508	238219	289990	150236	633370	109594	0.223	0.617	0.994
CNAG_03775T0	DASSSVARLS*PK	396555	560910	271494	367528	429262	100750	17484.6	436274	0.226	0.667	0.57
CNAG_03775T0	HAGVGEN[115.0269]DADHLS*PR	108026	97478.9	138641	158732	126293	130556	346485	234152	0.056	0.265	0.156
CNAG_03785T0	RLS*HDESTPSAPR	184786	417370	1343471	626028	673070	819830	1.67879e+06	705780	0.166	0.679	0.795
CNAG_03789T0	ELDEGS*EKEDEMEED	1.30117e+06	58282.5	1.41811e+06	822641	109589	845127	114080	42503.5	0.538	0.423	0.064
CNAG_03790T0	KDSVT*EASGSATQTITEAQPSADTSETDDPR	1049197	742832	1.22401e+06	480173	839396	271648	568530	587049	0.816	0.586	0.654
CNAG_03790T0	QRKDSVTEASGSATQT*ITEAQPSADTSETDDPR	487398	377764	468176	198612	324652	171589	10386.5	358167	0.569	0.682	0.526
CNAG_03809T0	RPS*HDPPR	40234.9	759888	45324	77273.5	1.12687e+06	2.74115e+06	61740.1	1.59126e+06	0.594	0.036	0.489
CNAG_03815T0	AKT*PTFDSGDLGEVR	84840.6	841508	72431.6	706895	1.25777e+06	897089	1113601	1.65884e+06	0.927	0.401	0.354
CNAG_03815T0	ASDS*PITTSIR	194303	129643	414394	480424	450842	600830	674369	427276	0.092	0.469	0.563
CNAG_03815T0	RAS*VVSVASSGSPHTAYR	566567	639859	211713	213240	206216	324559	279325	188232	0.037	0.545	0.765
CNAG_03815T0	RGS*LLGLDSSWIGKK	77146.1	83263.4	109566	115030	146449	111736	127518	204374	0.027	0.509	0.364
CNAG_03817T0	S*WGSPAVAESTPENAEVR	647342	731990	1.23649e+06	514199	1425787	161304	24502.2	967956	0.794	0.725	0.532
CNAG_03817T0	SWGS*PAVAESTPENAEVR	123329	81740.7	177616	565444	122852	395564	630606	72671.5	0.272	0.702	0.787
CNAG_03817T0	SWGSPAVAEST*PENAEVR	204844	344976	310590	229219	438661	265373	5390.47	346258	0.992	0.506	0.542
CNAG_03818T0	APPVAASDPPLS*PK	317987	597644	621045	125462	552115	165266	3477.31	843533	0.678	0.945	0.657
CNAG_03818T0	IPKPTS*PR	187629	194280	204547	47061.8	236913	41812.8	20362.9	322308	0.531	0.991	0.917
CNAG_03836T0	AFHKPAS*PVAPPR	881898	1.21209e+06	911623	998190	1249602	1.26048e+06	1117243	906243	0.702	0.102	0.704
CNAG_03836T0	AFHKPAS*PVAPPRGPNTISLSPPVAPAKDTPR	1.36355e+06	1.423e+06	790983	1.09244e+06	1.32686e+06	1.33738e+06	3078295	2.44594e+06	0.237	0.268	0.04
CNAG_03836T0	TPSIKEDSTS*PTLESPPPFR	1.00734e+06	836208	776688	844578	1.22886e+06	727642	1.47292e+06	1.09664e+06	0.389	0.66	0.18
CNAG_03839T0	ASVNVPAQS*PFSSAR	408418	379688	134871	82042.5	98574.5	109047	90745.8	79921.3	0.112	0.963	0.548
CNAG_03839T0	GQS*PAPLTAHGYR	99291.4	91689.2	112654	142596	92912.1	79383.8	85052.4	71311.7	0.225	0.128	0.089
CNAG_03839T0	RGQS*PAPLTAHGYR	1.97408e+06	918504	2.06572e+06	2.45767e+06	1.81939e+06	1.71215e+06	2.82255e+06	507385	0.399	0.189	0.595
CNAG_03839T0	S*VADLNLR	104088	121357	84143	90121.2	69051.5	73962.8	769.063	47585.1	0.144	0.055	0.419
CNAG_03840T0	ELAEQRS*PS*PAEGEERPDHTETVHR	453055	577199	797216	853217	684574	929788	659980	1.00254e+06	0.137	0.865	0.958
CNAG_03840T0	SALPLPQAEPSS*PQDIKPDIKEPDIDGPAASAPVQM[147.0354]TK	535830	1.12984e+06	394825	759952	672546	847328	918189	1.26721e+06	0.554	0.499	0.249
CNAG_03840T0	SALPLPQAEPSS*PQDIKPDIKEPDIDGPAASAPVQMTK	958763	503282	1.18617e+06	923010	1.6583e+06	1.79939e+06	1.81086e+06	1.92238e+06	0.409	0.129	0.12
CNAG_03841T0	VAIS*PMTTNR	72383.5	218649	27717.4	22483	106777	145333	105929	78612.8	0.199	0.019	0.026
CNAG_03850T0	LRDEGLGGDEDAAGES*DDAFGEGDAEGDVDREGNDVLDVASQDFR	312385	268026	372188	328858	95651.4	237180	25493.7	0	0.199	0.31	0.371
CNAG_03863T0	S*PATETATQGLPPVDQM[147.0354]TSR	65146.1	49981.8	17765.8	54435.4	20758	71900.7	1.01902e+06	266811	0.469	0.82	0.087
CNAG_03864T0	N[115.0269]ALKS*PSAPIGAPR	17147.2	60092.1	85156.6	71114.6	162184	74189.6	34949.5	89887	0.389	0.538	0.612
CNAG_03864T0	NALKS*PSAPIGAPR	283936	440414	713897	1.02888e+06	1.09378e+06	1.06862e+06	1.51878e+06	1.05309e+06	0.094	0.424	0.271
CNAG_03864T0	S*ATQVPLPPSGASTPATEAGREGEEDGKDSIR	1.17193e+06	304174	1.20243e+06	753637	1.29599e+06	1558682	1072264	1.30822e+06	0.614	0.311	0.515
CNAG_03864T0	VDSEEPEPGASPT*QEATAEDVGK	8224.62	8533.72	73553.3	85826.7	82137.9	154425	128696	10493.7	0.016	0.462	0.649
CNAG_03864T0	VVNASFGSPDLEAGGKVDSEEPEPGAS*PTQEATAEDVGK	1.24945e+06	738236	3.31591e+06	4929450	5714246	8.06146e+06	11310000	7811827	0.055	0.19	0.09
CNAG_03868T0	IEEAEGSGNEEKVASGS*GTPIVEEEEDDDTGR	240768	122610	170920	126245	125820	110427	174048	99339.5	0.728	0.363	0.77
CNAG_03872T0	KSS*LGS*LSGAGDAHIR	608.606	163440	29931.3	132670	131622	90102.6	64006.7	262553	0.628	0.595	0.555
CNAG_03872T0	KSSLGS*LSGAGDAHIR	75175.7	166724	112233	77495.5	67613.1	88629.8	208596	157159	0.732	0.509	0.113
CNAG_03873T0	RGS*ADELQDK	7.52616e+06	845600	22360000	36920000	3.23202e+06	1.50903e+06	48151.7	877229	0.256	0.041	0.173
CNAG_03873T0	RGS*ADELQDKGILK	1.82095e+06	2.1045e+06	967801	553144	832450	583521	2817.63	5.39412e+06	0.158	0.899	0.72
CNAG_03873T0	SHDLS*PKNEMDK	97207.8	19990.4	256284	315606	161705	312950	320706	117750	0.251	0.605	0.584
CNAG_03892T0	NKDGDVT*PVSVKPGDR	83783.2	94239.7	240750	483385	730143	766287	815931	751200	0.153	0.265	0.249
CNAG_03945T0	SPSPLS*PR	15150.8	91958.1	24435.6	59809.3	15849.1	46991.8	1043.43	19440.9	0.984	0.681	0.368
CNAG_03950T0	EREEAELS*EDELELIEENR	424042	653177	767586	278356	458624	314618	224603	652339	0.845	0.768	0.822
CNAG_03968T0	ESS*PRLNEDESNVDEELALMQAR	223038	93453.7	23578.3	6966.16	25919	28345.2	3144.96	167.726	0.095	0.434	0.271
CNAG_03968T0	LNEDES*NVDEELALMQAR	207622	162890	291673	299018	290685	196587	146639	10550.5	0.156	0.475	0.368
CNAG_03975T0	M[147.0354]YAS*DDDPQSEGDKGLSVDEK	202410	146150	172583	135853	89686.9	125593	201467	104568	0.628	0.231	0.899
CNAG_03975T0	MYAS*DDDPQS*EGDKGLSVDEK	396330	156775	555092	259783	157814	275341	67218.1	95792	0.558	0.34	0.108
CNAG_03975T0	MYAS*DDDPQSEGDKGLSVDEK	455827	450261	730904	241744	532430	326485	63631.7	602604	0.914	0.991	0.623
CNAG_03976T0	ISRPPLHVPGT*PGR	1449707	1.50428e+06	3.22047e+06	3.92424e+06	2.69757e+06	2.75097e+06	4.36294e+06	2974748	0.063	0.223	0.958
CNAG_03983T0	IKS*NFEDFK	1.13753e+06	2964554	2.73575e+06	795664	5941023	5.10219e+06	1566.55	10700000	0.807	0.275	0.679
CNAG_03987T0	SAS*LPGKPR	165159	347445	521994	196385	328482	17466.7	68520.8	441132	0.686	0.499	0.636
CNAG_04004T0	TGEFVEPEILES*V	369005	748260	992589	173428	69327.2	321361	50892.4	0	0.835	0.473	0.393
CNAG_04021T0	SNAATS*PVGIHPSNVVITSLK	397545	301048	504612	673854	884038	1.25286e+06	1.01278e+06	952605	0.122	0.125	0.159
CNAG_04022T0	DGLTT*PGGAAAPGGGIVVSK	207259	435576	424020	195855	163365	115740	265362	219023	0.945	0.275	0.725
CNAG_04022T0	SFS*SSVVQADGR	16014.2	380019	305933	297095	199925	105500	525968	372362	0.55	0.262	0.267
CNAG_04023T0	SELVDIGEDAGS*LEHIGGEEQGH	355706	287406	295653	151092	200629	101517	6154.06	1747.97	0.422	0.498	0.05
CNAG_04027T0	AST*SALPADFLR	53760.3	21846.8	126039	114848	133617	157640	207231	188358	0.216	0.22	0.018
CNAG_04027T0	KSSIASS*SLEELHK	89103.6	85494.7	95530.8	117636	217730	231646	327955	222690	0.304	0.068	0.079
CNAG_04027T0	SNS*APS*SSNTHLTSPFAHHKPLPSAEHYADR	413099	745122	761489	833102	1.55307e+06	671304	1.88596e+06	1.57604e+06	0.432	0.659	0.036
CNAG_04027T0	SST*PTPASTGVR	126401	85112.9	257557	260207	529798	375620	915283	276639	0.135	0.195	0.467
CNAG_04027T0	T*SPRPDAIPLPK	1.10835e+06	976502	466343	470097	1.24249e+06	762290	1.50335e+06	1.32799e+06	0.05	0.205	0.035
CNAG_04028T0	IDAEAS*DEAGEASQEK	1.09374e+06	102583	1786618	963896	184181	1.20746e+06	373766	175676	0.447	0.464	0.083
CNAG_04040T0	S*IDFDRDDITTDIIHAK	101496	153895	177765	110477	244426	209919	406234	409029	0.752	0.271	0.139
CNAG_04054T0	EFAC[160.0307]N[115.0269]GTVVKPEVDS*GEEDSPAPVAK	137500000	104400000	82620000	50360000	92140000	86020000	206719	94960000	0.195	0.414	0.542
CNAG_04054T0	KEFAC[160.0307]N[115.0269]GTVVKPEVDS*GEEDSPAPVAK	19770000	16990000	13080000	12160000	15320000	17750000	4.47207e+06	15510000	0.083	0.123	0.625
CNAG_04068T0	AAAASAEVKEES*E	423542	68475.7	342430	394907	169360	762970	209078	41102.4	0.553	0.981	0.338
CNAG_04090T0	SGPLS*PAMLTGPQGANQSSTSNNLR	430052	293378	331318	595747	466093	412592	472084	497235	0.597	0.972	0.817
CNAG_04131T0	DGEFAS*PQLTVSR	8688.7	286161	306.592	142085	35542.2	120112	579.215	248181	0.637	0.59	0.903
CNAG_04148T0	ITAPAS*PSVSR	25665.8	32341.9	84236.5	48967.1	63504.4	1576.57	622.281	133273	0.169	0.496	0.599
CNAG_04163T0	AGEAAFQGGQGFAGPGLASS*PNVPKPGTSINPETGKPYTAGLTR	389726	288070	1.79941e+06	2.26189e+06	3.22771e+06	4.03443e+06	3.19877e+06	2.85809e+06	0.014	0.068	0.128
CNAG_04163T0	AQPSTDNPVS*PTTSTGSGTTPK	104392	344436	83306.9	2.7261e+06	1.53879e+06	2.1171e+06	11257.8	1.3599e+06	0.692	0.584	0.697
CNAG_04163T0	AQPSTDNPVSPTT*STGSGTTPK	829258	609145	1.41344e+06	1.05992e+06	1.30187e+06	722701	127.328	1.29925e+06	0.124	0.574	0.504
CNAG_04163T0	AS*ANFGPDGTIR	58835.1	84657.5	260732	185256	270785	299386	10004.8	162485	0.045	0.357	0.436
CNAG_04163T0	DAFHGPGS*PK	518749	324517	1.46558e+06	2336500	1.02698e+06	829595	873214	358039	0.045	0.163	0.18
CNAG_04163T0	EELS*AIEER	3263.01	2431.97	69234	67029.5	62003.9	138777	144760	15884.3	0.028	0.584	0.804
CNAG_04163T0	RAS*AN[115.0269]FGPDGTIR	3990.18	9084.84	1781.47	273293	11382.7	421434	278114	83824.5	0.697	0.751	0.581
CNAG_04163T0	RAS*AN[115.0269]FGPDGTIRK	109294	121235	219121	73352.2	129215	136157	1352.34	138666	0.889	0.948	0.508
CNAG_04163T0	RAS*ANFGPDGTIR	4.06502e+06	3.07651e+06	7.5104e+06	13730000	7743459	8884968	9180426	4.90614e+06	0.133	0.623	0.442
CNAG_04163T0	RAS*ANFGPDGTIRK	2.54112e+06	3.0194e+06	4726249	6.27043e+06	1.9322e+06	4656434	5.15764e+06	3.88822e+06	0.075	0.391	0.432
CNAG_04163T0	RGS*VS*SVAEVSK	2.82352e+06	915721	5.70698e+06	6.88734e+06	4774267	6765488	1.34536e+06	1.64019e+06	0.242	0.682	0.009
CNAG_04163T0	RGS*VSSVAEVSK	2.10492e+06	2.08517e+06	2.89643e+06	5.6782e+06	2.61531e+06	2.74038e+06	3.30745e+06	2574913	0.3	0.433	0.5
CNAG_04163T0	RSS*ATS*LIDQAK	1.82222e+06	1.19102e+06	4810591	4734876	3486510	5605835	214950	2790978	0.114	0.802	0.391
CNAG_04163T0	RSS*ATSLIDQAK	2.70253e+06	3.15962e+06	5077737	6.01616e+06	5.17239e+06	5.66199e+06	155861	5.02042e+06	0.032	0.852	0.483
CNAG_04163T0	S*SATS*LIDQAK	144510	75005.2	514927	422550	373745	437404	43691.7	53683.5	0.114	0.38	0.004
CNAG_04163T0	SS*ATSLIDQAK	122126	130733	369190	801877	338368	465877	200576	245795	0.163	0.563	0.243
CNAG_04163T0	T*ETGPTTPAKGDTEAVDKKPTATTAGTDAASTGGPGATGAGTSSTAAPTHK	657193	864163	404901	153302	463773	84272.7	463.509	714192	0.244	0.84	0.605
CNAG_04163T0	TET*GPTTPAKGDTEAVDKKPTATTAGTDAASTGGPGATGAGTSSTAAPTHK	2329423	2.72577e+06	1.45574e+06	621105	1.31592e+06	216557	42.42	1.89514e+06	0.253	0.641	0.543
CNAG_04163T0	VRRPS*DVSGR	622254	750470	1.54523e+06	3.14752e+06	1.71649e+06	404183	63461.1	338121	0.169	0.387	0.151
CNAG_04165T0	LAES*DS*DEEDVFVPK	256822	167061	263450	296996	134439	290070	59943.4	91707	0.384	0.53	0.082
CNAG_04175T0	DVKQDDEDENEEDS*DDEAPEAVGM[147.0354]NAAHEAER	54249.2	81277	93524.2	23323.4	62983.7	125217	1177.14	6151.65	0.702	0.52	0.122
CNAG_04175T0	DVKQDDEDENEEDS*DDEAPEAVGMNAAHEAER	2.78449e+06	1.24443e+06	2.49376e+06	2.4532e+06	3.02929e+06	2431825	2553241	1528287	0.609	0.553	0.542
CNAG_04175T0	QDDEDENEEDS*DDEAPEAVGMNAAHEAER	271611	236103	475871	383800	407367	412976	120651	155620	0.071	0.768	0.022
CNAG_04179T0	KQS*KADAEAEMDATAFHEMR	22500.6	37142.9	22350	29798.4	124676	20925.3	33650.1	255276	0.741	0.583	0.424
CNAG_04190T0	HPELAEDES*DVDDEFMERHEAELLEK	3139.09	82056.2	266337	35437	142178	3578.13	42546.8	3679.67	0.463	0.576	0.329
CNAG_04190T0	KHPELAEDES*DVDDEFMERHEAELLEK	108355	101813	531162	71413.4	152473	12397.2	54240.7	64506.6	0.649	0.453	0.444
CNAG_04190T0	KKHPELAEDES*DVDDEFMER	25185.2	56032.3	218949	64608.2	104031	72784.8	22431.5	110984	0.274	0.699	0.484
CNAG_04190T0	QSKPATADS*DDDDYDQPLAK	165507	208774	484787	150066	296111	179266	214609	365302	0.639	0.837	0.961
CNAG_04198T0	AAS*ISVPSR	83927.4	84869.7	47367.9	21189.5	69562.2	90506.6	25996.4	62660.1	0.248	0.239	0.724
CNAG_04205T0	GAVTEEPEGS*EAGEAEEEEEEGAEEKEEGPPTTR	260219	44414.9	279477	206248	80690.9	170320	202139	62127.3	0.528	0.277	0.41
CNAG_04205T0	GQTADAADADDGPPT*PTAAEEHEPETR	331268	489848	661200	362168	644259	333296	34028.8	1.05106e+06	0.65	0.914	0.678
CNAG_04205T0	RGAVTEEPEGS*EAGEAEEEEEEGAEEKEEGPPTTR	571991	121307	595538	294239	142074	309194	21013.5	33117.8	0.661	0.319	0.033
CNAG_04205T0	RKS*GLPEHQQQAAVTPTPVER	147892	302349	248148	227950	274440	252411	483874	393773	0.798	0.231	0.072
CNAG_04208T0	S*YDDEDEALQAALK	438768	406200	607660	480464	392161	600232	456197	236761	0.26	0.712	0.353
CNAG_04210T0	KVS*EDGLLLQEDK	9185.32	13024.1	109776	79244.1	130732	174789	102442	78703.3	0.012	0.159	0.873
CNAG_04213T0	TSS*LPEHLANR	2630.48	245286	35000.4	38711.2	83368.2	56954.4	302686	162148	0.897	0.169	0.102
CNAG_04226T0	ERIS*PPPSGITPVTEAGPSEEPVM[147.0354]VK	693000	1.16158e+06	639275	883454	692680	872991	1.54803e+06	1.06295e+06	0.629	0.881	0.167
CNAG_04226T0	ERIS*PPPSGITPVTEAGPSEEPVMVK	1.58359e+06	1.03962e+06	1774940	1.50259e+06	1.51495e+06	2.03517e+06	2.84033e+06	2.19704e+06	0.445	0.72	0.129
CNAG_04232T0	GEDGSFKEPIYTIPDPDDDYGGS*EAEA	15242.8	589872	8840.78	257024	52038.5	16855.4	676038	8575.21	0.808	0.827	0.882
CNAG_04263T0	AEVPHIS*PFK	213863	262959	95795.2	52898.2	116878	73290.5	207534	115702	0.124	0.562	0.203
CNAG_04265T0	EDDNPFGDPFADELDT*PVQEK	87612.4	129909	431359	277303	15553.8	226593	33686.7	0	0.059	0.409	0.385
CNAG_04265T0	KPATASS*PTTAISATR	300292	427100	1.10182e+06	575493	783724	915974	1.00984e+06	1.19146e+06	0.2	0.881	0.499
CNAG_04265T0	KPATASSPT*TAISATR	333953	1.1929e+06	1.48888e+06	818620	1.82448e+06	1.1395e+06	2140169	2.50832e+06	0.538	0.559	0.226
CNAG_04265T0	LSKPAVLDS*DS*EDDAADVSALHK	352685	537724	818545	538262	963558	712023	1.02725e+06	1.05165e+06	0.292	0.489	0.277
CNAG_04265T0	LSKPAVLDS*DS*EDDAADVSALHKR	1366515	1.42637e+06	1.61039e+06	725855	1.27471e+06	1347454	3.68043e+06	2877329	0.637	0.714	0.197
CNAG_04279T0	IAAEENAS*PLAQER	181296	113729	129602	149062	205972	179327	11205.7	242688	0.913	0.081	0.639
CNAG_04279T0	TM[147.0354]EPEQQDEEPEGS*EIDELDSERDTDAADISEVEDAAR	198755	286968	51428.4	78300	55960	89437.4	4436.88	58951	0.043	0.763	0.48
CNAG_04279T0	TMEPEQQDEEPEGS*EIDELDS*ERDTDAADISEVEDAAR	222121	162066	180974	165242	231909	194593	15109.7	170987	0.661	0.213	0.497
CNAG_04279T0	TMEPEQQDEEPEGS*EIDELDSERDTDAADISEVEDAAR	349522	281885	154992	156820	304423	196101	23.232	187963	0.096	0.29	0.514
CNAG_04282T0	AQS*QSGNLVLER	17012.4	81448	55715	16446.3	32587.1	17388	18299.7	52309	0.855	0.769	0.981
CNAG_04284T0	AKT*PEPEPEPESAEKPEAN[115.0269]GEDKMQVDA	3.80058e+06	4.71379e+06	4195810	2.10721e+06	5.70604e+06	2.75957e+06	3.95982e+06	7861073	0.485	0.623	0.325
CNAG_04284T0	KSARPSATTTTAAVAAAEETPAS*PTKEDKPVDETPAR	7.22835e+06	12400000	10370000	10710000	15030000	8892523	17210000	18410000	0.76	0.784	0.016
CNAG_04284T0	SARPSATTTTAAVAAAEETPAS*PTKEDKPVDETPAR	3.72052e+06	11960000	12380000	12140000	16110000	10910000	16050000	21470000	0.487	0.756	0.214
CNAG_04284T0	TES*APPAEENKEESAAEPVTDEKMELDEK	768942	1.04763e+06	1.01933e+06	559407	1.1521e+06	420235	1187256	873632	0.674	0.904	0.495
CNAG_04305T0	AYS*PDTLAR	7410.58	15835.9	6041.46	110022	10545.8	176755	349868	170890	0.657	0.823	0.354
CNAG_04321T0	M[147.0354]SM[147.0354]VPAS*PTLPSHAPGDFSEQR	68049.3	266533	142093	244550	216157	104957	268464	386381	0.72	0.687	0.254
CNAG_04321T0	RES*LGAGEVPR	851760	875093	906188	606650	743082	738442	1.53712e+06	988504	0.587	0.997	0.232
CNAG_04321T0	S*KSPKPEADGKLDR	33397.5	61609.3	48090.5	20337.9	54648.4	5311.32	0	452.578	0.561	0.696	0.247
CNAG_04321T0	TST*PPIVVEEPR	659843	892691	1.03526e+06	919749	1.01961e+06	891188	1.02847e+06	1.32383e+06	0.336	0.819	0.37
CNAG_04321T0	VRS*PRPEVHDAPR	8019.25	294064	66588.7	162571	220002	183353	433138	232764	0.746	0.372	0.192
CNAG_04323T0	DLGLT*DGEEDNIR	76528.2	61718.5	50395	17885.4	15875.6	34658.7	118680	9347.03	0.347	0.743	0.949
CNAG_04327T0	DN[115.0269]GS*DAGS*DDEDGEPQVSITISGPATGC[160.0307]TDAK	94190.3	111249	246810	177461	87046.9	112660	654096	1689.57	0.096	0.076	0.648
CNAG_04327T0	QGRAT*PDLVSC[160.0307]PVSIPNK	50430.2	75336.1	303507	155215	172313	101053	296229	212389	0.109	0.37	0.748
CNAG_04347T0	RVGS*GFFGK	33835.4	48666	82453.7	80789.7	158804	61300.1	198772	266488	0.161	0.759	0.088
CNAG_04348T0	ETST*PASASGTPVGGK	1.15542e+06	684122	386803	416419	225221	306608	442308	171339	0.197	0.207	0.572
CNAG_04348T0	ETSTPAS*ASGTPVGGK	602644	391771	332258	267835	166301	263188	115255	244626	0.224	0.341	0.355
CNAG_04348T0	S*PAVTVVTTK	355752	478250	220216	192691	223543	162282	247140	222441	0.092	0.714	0.274
CNAG_04352T0	AGGS*YAGGSPAPS*VDGHVDVDEEIDELLGDDDVQENAEEKDGEPEK	97183	209398	181880	82688.3	20508.9	105017	57596.9	0	0.809	0.431	0.458
CNAG_04361T0	AAS*DIGTGVYRPPSSR	231465	154903	457331	393164	431355	337749	526395	389850	0.122	0.553	0.743
CNAG_04361T0	AKT*PTTIN[115.0269]GHGQGAGVAGR	663926	1.2723e+06	359690	112428	463418	80844.1	4865.02	265574	0.184	0.975	0.543
CNAG_04361T0	KAAS*DIGTGVYRPPSSR	1.43783e+06	1.97909e+06	4495611	4.20036e+06	4071945	3.29246e+06	5240609	4.20911e+06	0.095	0.336	0.606
CNAG_04361T0	MAVPDSPS*TESHPAVHVPEAPKPIAVSTERPR	2.87138e+06	2.44914e+06	9485604	6693809	9242247	6148517	9604565	9239837	0.061	0.856	0.512
CNAG_04361T0	RGEMATGDPNYMKDDEEDEGS*QVT*IGAR	444471	173717	2.47363e+06	1.35757e+06	1.0557e+06	1.0051e+06	1.37775e+06	1.05903e+06	0.096	0.304	0.377
CNAG_04361T0	SEPT*AIAVAPPTLGAPADAIPR	112844	130865	389081	229853	260559	147370	238602	192427	0.16	0.39	0.41
CNAG_04361T0	TIS*HDESSPR	1.67857e+06	397680	1.82748e+06	1.47276e+06	327361	338563	14344.4	210668	0.508	0.039	0.238
CNAG_04361T0	VRPLSNVES*PR	1.03512e+06	1678440	963431	734757	952676	835965	767249	862850	0.279	0.745	0.85
CNAG_04364T0	QAVIDTPPTPES*PVQVSAPVPSKK	219465	364543	767642	491984	740130	705732	1.12761e+06	1212224	0.15	0.599	0.204
CNAG_04364T0	SPTPAGTPTRQPS*VDTLSK	103198	293895	453492	257642	590521	379143	979850	800074	0.403	0.465	0.153
CNAG_04367T0	KPS*SDDEAAPEAEEEDEDFFFNDDPTFTNPK	45648.7	434057	168825	362043	141868	279100	569308	0	0.706	0.712	0.542
CNAG_04367T0	KPSS*DDEAAPEAEEEDEDFFFN[115.0269]DDPTFTNPK	55552.4	68999.8	64024.2	17627.6	18033.8	49528	31475.2	915.379	0.515	0.9	0.48
CNAG_04376T0	EHS*PS*PLPEDEENQLSISEK	435213	281489	466189	333063	363507	332517	123692	159182	0.711	0.59	0.045
CNAG_04376T0	NKEHS*PS*PLPEDEENQLSISEK	624177	1.13942e+06	964580	821355	1.0279e+06	699839	832332	1.13841e+06	0.888	0.847	0.676
CNAG_04376T0	TLAEES*DDES*DEEFIR	698828	390794	566942	314406	195752	404653	91535.5	15215.2	0.658	0.481	0.199
CNAG_04405T0	SRVPLS*PR	60192.9	146866	90079.3	27660.4	98810.8	38707.3	1935.77	182578	0.488	0.804	0.743
CNAG_04409T0	AASPPLDS*DPLSPWQQSGSQTSFTETPHR	240469	141990	643164	905606	819999	1.32794e+06	1.12369e+06	754439	0.06	0.411	0.55
CNAG_04409T0	RAAS*PPLDSDPLSPWQQSGSQTSFTETPHR	258092	197631	559542	1.06803e+06	850494	1.24288e+06	918684	928085	0.125	0.542	0.68
CNAG_04409T0	RRPN[115.0269]LANGFSSLSIS*PTATQSTPVPDQPR	157721	145815	420937	797579	739438	1.27294e+06	927858	685769	0.144	0.347	0.492
CNAG_04441T0	N[115.0269]GGPS*PVGAPQGLPAGSM[147.0354]PR	5.55977e+06	11280000	2.22746e+06	1.49316e+06	4.0154e+06	3647496	8789469	6575672	0.097	0.152	0.035
CNAG_04441T0	N[115.0269]GGPS*PVGAPQGLPAGSMPR	2139948	5.64211e+06	2263410	1.19435e+06	8427171	1.51408e+06	4.03355e+06	10550000	0.343	0.527	0.158
CNAG_04441T0	NGGPS*PVGAPQGLPAGSM[147.0354]PR	73113.9	224136	34525.2	95731.4	124906	86579.4	358215	190862	0.402	0.441	0.152
CNAG_04441T0	NGGPS*PVGAPQGLPAGSMPR	60821.4	77889.8	12029.2	36150.8	155021	32930.3	210756	174931	0.262	0.336	0.146
CNAG_04465T0	AGLNPPM[147.0354]GPSGNEPHT*PHHAR	233815	866025	442841	376388	560970	417894	418810	1.16235e+06	0.906	0.442	0.482
CNAG_04465T0	M[147.0354]TGRPIPIIPPKS*PR	3.37021e+06	10110000	4240145	4.93648e+06	4689207	3.87436e+06	13160000	9779670	0.734	0.623	0.059
CNAG_04465T0	MTGRPIPIIPPKS*PR	2736071	2.77089e+06	6.17838e+06	3.22751e+06	7056263	3.37578e+06	8879970	7.9776e+06	0.376	0.873	0.295
CNAG_04478T0	DLESPPT*PK	300327	150620	496404	631222	160634	510220	34038.2	199382	0.189	0.448	0.27
CNAG_04478T0	DVPEVQSAEQDGS*PIKTDIEK	1.06554e+06	1.18288e+06	941408	1.23546e+06	1.39923e+06	1.65635e+06	957130	1.40054e+06	0.82	0.188	0.793
CNAG_04478T0	ES*IGNPKSPTGLPASSSER	1.37297e+06	616890	1.77389e+06	1175897	1.51102e+06	3.41725e+06	575639	1.89709e+06	0.451	0.456	0.685
CNAG_04478T0	LGLDEN[115.0269]TPPSDETLST*PVNEVK	910.292	1643.29	122673	1580.94	5832.56	2704.3	14529	20731.9	0.462	0.667	0.936
CNAG_04478T0	LGLDENTPPSDETLST*PVNEVK	126627	173217	2.04583e+06	192109	256676	367050	183047	832628	0.435	0.654	0.773
CNAG_04478T0	RES*IGNPKS*PTGLPASSSER	450006	324333	348865	252527	369687	215543	449700	185368	0.387	0.891	0.961
CNAG_04478T0	RVVSGS*LR	393903	705606	60055.1	34125.2	230612	79650.5	98043	119330	0.026	0.248	0.17
CNAG_04478T0	S*AAS*SSDPNKAQDLAALK	832000	821372	922606	477092	1.45005e+06	528179	440163	1.58212e+06	0.625	0.697	0.789
CNAG_04478T0	S*LGGESDVANLQGQSK	850136	659286	259270	102059	126270	59247.2	23743.5	72436.8	0.169	0.407	0.205
CNAG_04478T0	SISHPTLDNIT*PSK	262272	162138	45316.7	17833.5	67383.9	159205	118624	97732.9	0.098	0.179	0.202
CNAG_04478T0	VEVHVS*SPAVT*PAK	1.16955e+06	394349	271036	117003	96442.7	49935.5	3486.38	150669	0.199	0.227	0.468
CNAG_04478T0	VEVHVS*SPAVTPAK	1.6242e+06	1.62925e+06	1.40884e+06	1.44021e+06	932487	1232292	1.44918e+06	1.22167e+06	0.049	0.289	0.57
CNAG_04478T0	VEVHVSS*PAVT*PAK	1.60241e+06	651072	316943	131695	145961	78491.7	34109.1	185767	0.125	0.364	0.456
CNAG_04514T0	KDS*HELPPAPPAPQHPGAGVGPAFHER	52377.7	178081	219622	96053.4	395055	158069	764649	729066	0.643	0.473	0.156
CNAG_04541T0	YPQAHSQSHENT*PPPTGVGVR	2.67028e+06	3.30604e+06	1.45671e+06	1.60615e+06	1.6194e+06	1.46948e+06	740083	1.50184e+06	0.062	0.913	0.482
CNAG_04570T0	DGAASGSQSGLVTAGEEGAQGLQAS*PR	280828	394294	151016	179767	617306	844110	25385.2	811167	0.101	0.028	0.949
CNAG_04584T0	MADVEM[147.0354]QNEGS*PK	317501	175958	188915	261405	76011.2	217599	334957	81657.5	0.876	0.48	0.748
CNAG_04584T0	MADVEMQNEGS*PK	1.65309e+06	483850	1.85244e+06	1.39199e+06	981657	1.0914e+06	2341888	937194	0.511	0.168	0.891
CNAG_04584T0	RPAS*PDNVEDSAK	10480000	3.6098e+06	8695886	10140000	4612207	8527391	8602207	130382	0.571	0.405	0.487
CNAG_04587T0	ANIDPLLSSS*VEDS*PPR	196612	203602	388729	256197	383762	313436	15019.2	1401.7	0.271	0.736	0.165
CNAG_04587T0	FAVEAHRPSQS*LSVNTK	62916.8	120142	294826	526647	2.15865e+06	1985313	3360031	2.83622e+06	0.075	0.104	0.07
CNAG_04587T0	RES*MIENAQR	85689.5	42819.1	275534	278070	470163	383432	645450	432115	0.143	0.148	0.192
CNAG_04587T0	RKS*AGSIFER	88099.7	14877.5	143089	173499	65374.6	96666.2	187515	20521.7	0.344	0.13	0.554
CNAG_04587T0	S*AGSIFER	29900.1	34163.2	108499	195063	72903.2	70746.7	118023	107805	0.108	0.25	0.543
CNAG_04587T0	S*RDS*IPEEDEENEGQIR	26789	1144.44	36820.6	29479.3	39314.1	165545	124409	41848.7	0.46	0.427	0.379
CNAG_04587T0	VHS*HGDVGSVGIQR	355535	107021	1332681	1.86591e+06	2.49335e+06	2.22235e+06	3529427	737020	0.157	0.227	0.982
CNAG_04604T0	AEPALPRT*PTIPEAEEISAPVTVK	249079	285518	1.26145e+06	681175	1.30649e+06	1.33776e+06	2390779	1.7797e+06	0.14	0.455	0.192
CNAG_04604T0	SGAMT*PGTIAK	199090	189077	407169	242890	238098	163927	296758	409953	0.31	0.293	0.772
CNAG_04604T0	T*PTIPEAEEISAPVTVK	176004	179203	713863	442970	859057	667199	1.28776e+06	1.16939e+06	0.13	0.415	0.177
CNAG_04609T0	EWIYNDDSETATVPSTAS*GSR	90871	125932	226764	13421.5	61658.4	52650.1	2.36503e+06	72145.6	0.721	0.985	0.468
CNAG_04611T0	FASAEDADQ[129.0426]AGGDDES*DEENEPVPPK	143610	127883	282031	179126	552200	297777	232659	322301	0.253	0.274	0.559
CNAG_04611T0	FASAEDADQAGGDDES*DEENEPVPPK	1.02727e+06	879574	2.04405e+06	1.22209e+06	2.56697e+06	1.88635e+06	1.40369e+06	2.02179e+06	0.279	0.406	0.86
CNAG_04621T0	VGVPLS*APAS*PR	189516	548838	1621404	366401	826102	445917	130176	1.14319e+06	0.45	0.806	0.657
CNAG_04621T0	VGVPLSAPAS*PR	201314	361895	332644	240491	337091	278349	294511	233168	0.905	0.721	0.742
CNAG_04630T0	GASTVS*FEDLDSR	21783.3	4609.93	1523.5	14184	65426.6	54754.8	195.522	47652.4	0.635	0.26	0.906
CNAG_04639T0	IPS*PAPTPASAPVEDR	1.44188e+06	1.64579e+06	664274	310950	1.48714e+06	1.51466e+06	223805	2.01663e+06	0.183	0.196	0.785
CNAG_04639T0	KKS*WGLGWAWK	210716	61228.7	103768	77244.8	132511	139920	243917	105157	0.767	0.206	0.383
CNAG_04639T0	KVFHAVPS*SPATGGYFAAPVPHPQR	292647	770259	704588	628022	1.38273e+06	911395	2.36756e+06	1.74462e+06	0.612	0.222	0.058
CNAG_04639T0	VFHAVPS*SPATGGYFAAPVPHPQR	318140	404319	333767	329294	1.07016e+06	876325	1.45939e+06	975067	0.63	0.058	0.099
CNAG_04642T0	RSS*ISFLADKDSFK	418362	813841	520574	225734	252046	229959	380574	314023	0.429	0.552	0.987
CNAG_04659T0	S*VDSPVVPDPKGDEIKHEWLWPR	57323.9	39495.8	159805	127897	478901	442113	1.92602e+06	2.16466e+06	0.055	0.038	0.008
CNAG_04659T0	SVDS*PVVPDPK	61003.9	92256	1.59645e+06	1.22407e+06	2.26032e+06	2.77047e+06	6332026	4.44194e+06	0.012	0.081	0.032
CNAG_04659T0	SVDS*PVVPDPKGDEIK	2845.79	4702.51	20556.4	47054.3	84949.7	130051	362237	210300	0.067	0.161	0.062
CNAG_04659T0	SVDS*PVVPDPKGDEIKHEWLWPR	15481.3	63836.9	19566.9	23596.9	137391	64466.6	500888	772992	0.686	0.143	0.019
CNAG_04659T0	T*PTSWTEAFDK	19017.9	25161	71668	161025	521596	381772	1.00227e+06	1.12899e+06	0.129	0.142	0.105
CNAG_04674T0	RPS*VDATHSPASSSTPLPGAHIDFALPAQPSRPLVPTR	806832	566597	718100	677912	739496	811346	1.10218e+06	927419	0.888	0.22	0.118
CNAG_04674T0	VLDS*DDETPSTR	418186	210215	309875	328243	109746	333681	199330	110164	0.867	0.527	0.232
CNAG_04676T0	GNTSGPTPAPTAPQS*PTLSASSK	196735	686038	213062	127327	257353	239528	595914	368092	0.405	0.353	0.098
CNAG_04676T0	PDS*PAVSPLPK	22502.9	80418.1	360811	241371	152278	143674	850.666	226814	0.177	0.174	0.471
CNAG_04694T0	KGGGIVAVDGGEEEES*EGEE	2.53951e+06	1.57403e+06	2.64382e+06	1.47567e+06	1.29564e+06	1.67726e+06	585648	1545451	0.977	0.491	0.349
CNAG_04699T0	KVGDGGVKEES*S*EEEES*EEEEEEEAAALAAK	400837	335855	386802	307296	273064	395362	239807	70973.3	0.712	0.849	0.349
CNAG_04708T0	SARPAKPS*PHAALPR	38090.5	71465.8	20660.8	11070.6	14117	12436	27474.5	38347.5	0.108	0.745	0.201
CNAG_04716T0	WADAPST*SSPAPPAGSSAANDTASDAAAR	73603.5	436382	40728.6	258949	213726	87865.4	195946	458538	0.707	0.814	0.44
CNAG_04760T0	EGS*ALGLGR	473014	205716	718240	575451	270502	169249	290219	208810	0.319	0.089	0.052
CNAG_04760T0	EGS*ALGLGRR	197833	19458.1	176870	38054.7	47156.6	33928.3	19331.1	30031.8	0.862	0.518	0.342
CNAG_04760T0	REGS*ALGLGR	452710	601167	722108	244436	509196	128530	6234.2	474733	0.759	0.631	0.514
CNAG_04788T0	FVANS*PQR	19992.6	12327.4	15792.4	5874.24	17789.4	3115.88	4736.48	32552.6	0.497	0.827	0.843
CNAG_04790T0	RIS*LTFGSAK	488463	530533	280389	297962	393694	304741	385019	367644	0.011	0.383	0.024
CNAG_04796T0	S*LENTM[147.0354]HLIR	89180.8	218496	50528.4	39841	139575	207425	36893.1	26389.4	0.221	0.044	0.233
CNAG_04797T0	GALLEEITS*DDEGDIDFNK	5.93309e+06	3239419	4262452	6713163	1.50844e+06	7196684	209351	0	0.655	0.646	0.368
CNAG_04797T0	GALLEEITS*DDEGDIDFNKLAEQGR	957318	55741.5	467786	259540	159047	583536	560446	105510	0.821	0.874	0.743
CNAG_04802T0	EGREDVAMS*DEEYIDENETAAEKR	41191.7	177199	153997	55561.6	367194	64316.2	266614	321599	0.938	0.675	0.256
CNAG_04803T0	QQM[147.0354]LPSAT*SPSQTR	143831	623202	57942.2	25330.6	76448.4	4832.09	873.998	152607	0.167	0.706	0.723
CNAG_04803T0	VGQTSAPISS*PPLIPGSQQR	174163	575659	640294	341102	263209	172250	443267	398319	0.638	0.192	0.793
CNAG_04803T0	VGS*PPGSQIRPPSAFQR	733692	1.27337e+06	315756	178820	200387	111206	293643	264885	0.071	0.374	0.673
CNAG_04803T0	VLS*PSGPGR	46097.3	500162	79486.4	326971	109970	263309	3175.58	234234	0.97	0.955	0.557
CNAG_04817T0	GRS*PTRVPGPVETTIQQK	6056024	6.45972e+06	2.29473e+06	3.27649e+06	3.47583e+06	3850933	5.38908e+06	4.58287e+06	0.126	0.337	0.142
CNAG_04821T0	SAAVQIVRPPS*PSSEK	270899	631456	529672	250699	396080	266734	933882	799035	0.844	0.819	0.249
CNAG_04851T0	AVQDDSTAT*AILR	28313.8	32669.3	91326.9	49778.7	72822.1	52067.9	5615.99	63745	0.217	0.824	0.48
CNAG_04864T0	DHSPSVGGAASKPNVLS*PPR	608433	732473	667221	1.01497e+06	948197	747709	1.75369e+06	2.14597e+06	0.493	0.935	0.107
CNAG_04864T0	RAS*IDVDM[147.0354]ADNEPR	468758	327360	236203	478112	319600	306240	583172	139774	0.747	0.873	0.863
CNAG_04864T0	RAS*IDVDMADNEPR	2.19413e+06	1.61888e+06	1.63854e+06	1.50664e+06	1777570	1.55214e+06	1.52195e+06	2.61328e+06	0.434	0.57	0.538
CNAG_04864T0	RAS*PAPTPDPR	1.24983e+06	766377	1.03848e+06	1.29968e+06	1019274	961740	399844	1.69793e+06	0.612	0.379	0.718
CNAG_04864T0	RVSAVS*PNPATR	320904	929556	238687	159284	729369	188607	510.237	932395	0.277	0.51	0.664
CNAG_04864T0	VSAVS*PNPATR	13657.1	32377.4	13519	83197.5	32640.8	100818	128623	49231.5	0.703	0.674	0.512
CNAG_04875T0	T*ASPSESATGAGGVPGAR	58214.9	106497	91696.8	71669.3	180302	27999.4	1647.7	268294	0.94	0.911	0.69
CNAG_04875T0	TAS*PSESATGAGGVPGAR	32495.9	46260.3	53008.6	32652.5	54113.5	56477.3	10426.1	62940.9	0.838	0.448	0.685
CNAG_04895T0	RTS*LNISSTPDHAK	62794.3	166620	117569	28824.2	68257.8	72769.3	9582.74	217107	0.585	0.831	0.904
CNAG_04962T0	AGS*GPSAIASGAK	126500	118091	89015.9	187089	297672	176421	4560.77	383791	0.908	0.346	0.701
CNAG_04962T0	ALGEEDDGQRGHENAIEPGEDDPQDVGEELGNEEIS*AAEEEHM[147.0354]TNR	887222	1.66894e+06	480620	777922	485980	470516	1.32587e+06	16633.5	0.234	0.493	0.634
CNAG_04962T0	ALGEEDDGQRGHENAIEPGEDDPQDVGEELGNEEIS*AAEEEHMTNR	1.40085e+06	1.05453e+06	1277808	883882	1.01808e+06	693597	935180	1.04146e+06	0.626	0.471	0.758
CNAG_04962T0	EAAQRPAETAMEEVT*SEDN[115.0269]GDAATDAIPQAK	1.80763e+06	983798	2286740	1.97641e+06	1213412	1.67156e+06	1.61232e+06	1.2105e+06	0.358	0.203	0.162
CNAG_04962T0	EAAQRPAETAMEEVTS*EDN[115.0269]GDAATDAIPQAK	17531.7	101291	325292	15976.2	84221.5	88006.5	40958.2	190923	0.793	0.925	0.918
CNAG_04962T0	EEDIVLQNLGVDRS*ESS*NVEEDEKDR	136764	394774	503839	216581	458977	380295	16560.3	84662.5	0.658	0.677	0.182
CNAG_04962T0	SGVFGAGAPKPS*PPPKVAADTASSAR	569880	785422	60736	34865.1	20229.8	16455.7	76071.6	49824.3	0.026	0.153	0.497
CNAG_04962T0	TNRPS*VTSTTSTATR	5553.4	362868	49927.1	11299	30244.3	1989.96	3122.93	42938.1	0.814	0.564	0.691
CNAG_04976T0	ANAS*VDGTQYPGLGEEEESQTVLSSDPK	2.17548e+06	1.91953e+06	949394	402216	743385	700467	217876	158270	0.213	0.779	0.187
CNAG_04985T0	SLEELMQDAPS*DS*SAPAPSGEATDASASGDFK	902417	662900	1.27241e+06	1.64788e+06	842337	1165718	161505	29496.1	0.093	0.216	0.167
CNAG_05109T0	HDS*YELLR	7832.05	16971	129448	51977.4	385939	47210.5	27300.2	334975	0.085	0.722	0.924
CNAG_05109T0	HGPAS*SVAAPALPVDDGTYIFK	124002	136284	323908	113148	337583	230728	611315	463263	0.596	0.603	0.287
CNAG_05109T0	SLS*FSLNR	42506.7	36510.2	91609.9	93955.3	143452	138420	160881	146288	0.051	0.004	0.046
CNAG_05134T0	S*PIASTASPLK	335105	273437	415596	284365	415955	419984	1.51705e+06	1.26938e+06	0.63	0.491	0.048
CNAG_05134T0	SPIAS*TASPLK	10260.3	3204.99	10132.4	2391.36	3629.98	2252.15	0	6339.34	0.885	0.587	0.517
CNAG_05134T0	SPIASTAS*PLK	513538	990388	371251	197376	287976	211962	38406.2	521665	0.168	0.827	0.707
CNAG_05138T0	LSTS*DEDDEHGHITPAVAAIGAGTAAR	294516	345756	381071	361728	449576	367864	506369	371821	0.289	0.526	0.494
CNAG_05155T0	RAS*PTELHPDVR	121557	261566	554911	136014	365238	95671.4	0	402369	0.657	0.73	0.518
CNAG_05167T0	S*GTQS*PSSNKPDPMLPK	35468.3	10347.7	155917	81948.7	300257	45715	157016	290165	0.164	0.976	0.289
CNAG_05167T0	S*GTQSPSSNKPDPM[147.0354]LPK	394430	686163	1.70578e+06	1.57956e+06	3.0067e+06	892128	212.423	5221565	0.145	0.998	0.582
CNAG_05167T0	SGTQS*PSSNKPDPMLPK	1.8398e+06	1.96841e+06	16590000	7.62744e+06	24640000	17440000	1.61433e+06	37450000	0.135	0.336	0.854
CNAG_05167T0	TAQQSADS*LSGEGGK	204228	49407.7	139968	179217	82885.1	140237	48485.7	1466.04	0.636	0.359	0.341
CNAG_05172T0	RFS*LLGM[147.0354]R	82291.1	229462	126159	80801	79571.4	107626	225962	165955	0.658	0.781	0.153
CNAG_05172T0	RFS*LLGMR	60477	114817	275009	86146.9	165025	130164	227328	161140	0.475	0.947	0.773
CNAG_05172T0	RGS*VYEVPQNVAQASSGR	325309	2.0926e+06	1.72205e+06	756762	1123197	1.23414e+06	2.60135e+06	1.67975e+06	0.791	0.952	0.356
CNAG_05196T0	GRS*EDEEEIER	149383	26512.1	203342	240899	27212	147385	22808.8	32106.9	0.382	0.376	0.022
CNAG_05218T0	LEDIAVTQAPHGSSVKSPAPASDTPT*GVAPPAPPPPPAPEAPK	179806	133293	538469	371683	446141	402861	966658	781847	0.051	0.822	0.119
CNAG_05222T0	THLS*PTLR	8574.08	346711	12540.8	354816	45828.7	360346	1907.46	185211	0.943	0.776	0.702
CNAG_05285T0	SAADGQSAAVAELDEPVNQPHPSAIVQS*PSEEEPK	642565	1.97085e+06	1.07187e+06	3.18799e+06	1.67089e+06	896241	3.74839e+06	574368	0.59	0.593	0.855
CNAG_05285T0	SLS*ELS*VDDRPR	882789	498186	828985	690475	565297	576030	772398	499789	0.727	0.196	0.526
CNAG_05301T0	GLEIEQPEEAS*EDEQEEDKGPVEK	13690000	9606091	18170000	15380000	11000000	11860000	14520000	9327388	0.243	0.095	0.327
CNAG_05309T0	ANAQNASAGTGS*DTGFVR	8334.04	82642	8863.17	151298	75682.3	123134	55349.6	49582.1	0.873	0.618	0.843
CNAG_05309T0	HGLEDETLS*EGT*AFLAPAPK	503608	811249	1.72828e+06	1.7745e+06	1.55631e+06	1.64844e+06	77594.3	1539.25	0.147	0.155	0.235
CNAG_05309T0	HGLEDETLS*EGTAFLAPAPK	1.42308e+06	1.00123e+06	925538	750751	917393	1.25269e+06	1.03154e+06	788704	0.249	0.328	0.691
CNAG_05309T0	S*KYGDPDAEPLGDVK	865662	1.18706e+06	908045	695893	1.03041e+06	939681	433109	583650	0.363	0.336	0.151
CNAG_05309T0	S*KYGDPDAEPLGDVKR	253903	146897	105407	64674.6	78087.5	24521.8	103.417	73229.2	0.148	0.46	0.488
CNAG_05309T0	STTTTATAT*TPTPK	415418	587958	61903.3	30314.4	44789.1	40283.2	104671	169313	0.052	0.965	0.138
CNAG_05311T0	HSDIAPLPSTTSPT*PALALS*PSRVEWER	835536	605827	793369	410887	622904	472877	1.26515e+06	914273	0.628	0.905	0.27
CNAG_05311T0	LEEELLGDDEES*VVEGEGGEK	63410.7	103599	200510	68476	63775.4	101078	295502	30920.9	0.619	0.61	0.891
CNAG_05314T0	YPHGIHIDGLELTPLAS*PAK	2.43108e+06	1.39782e+06	2.27586e+06	1.33238e+06	1.35877e+06	1.67641e+06	1.90469e+06	974380	0.896	0.69	0.627
CNAG_05321T0	AISQ[129.0426]GN[115.0269]SS*GKLR	152048	374584	270500	135657	147332	266367	102047	199762	0.738	0.948	0.604
CNAG_05343T0	ALSS*VAPAPAIAAEAEGEAEGEGEQEKEEAKEDGEDGR	2624.3	1097.54	5296.22	1641.3	15046	13054.7	4001.19	3126.44	0.534	0.225	0.809
CNAG_05343T0	ISTTSS*PPLEPR	274196	307750	158351	55627.8	91564.3	89163.4	113.791	159088	0.273	0.954	0.549
CNAG_05371T0	S*SANPQAPKPTTLK	901912	1.11945e+06	498968	297742	657278	741268	4585.68	719554	0.129	0.247	0.589
CNAG_05416T0	GPAEPPPPVLQS*PPR	9347217	10110000	5.29466e+06	6.21162e+06	7055505	6481340	7830076	7633904	0.054	0.248	0.159
CNAG_05422T0	KLVS*EDDLDDDDADDNVPLK	216846	338752	352173	160489	304279	202644	275713	343734	0.805	0.933	0.629
CNAG_05431T0	S*TTPELPDSATTEQALESR	586044	597830	487031	154460	644844	348115	212806	731541	0.408	0.512	0.708
CNAG_05437T0	EGEGDDEIPDLVDN[115.0269]FDEAEVKKS*DLEELE	300036	454853	1.98402e+06	714624	49145.4	278972	201719	0	0.229	0.177	0.419
CNAG_05437T0	EGEGDDEIPDLVDNFDEAEVKKS*DLEELE	720706	1.00756e+06	1.55459e+06	776979	116170	106672	22122	0	0.598	0.092	0.325
CNAG_05437T0	QAAAAAGS*GGEGAGEAKEGEGDDEIPDLVDNFDEAEVK	1.96213e+06	2.15675e+06	554258	851457	439436	858717	1353768	739562	0.11	0.809	0.427
CNAG_05438T0	EMGDEGDS*EEEKDEEEAVAR	296514	25079.3	426647	215125	43413.6	347416	413889	13206.9	0.488	0.54	0.561
CNAG_05464T0	KRDDS*DSDEYDL	352345	29892.6	316594	272362	111844	310047	221726	26805.6	0.55	0.534	0.425
CNAG_05468T0	S*ASS*PLTELEPEAPAPK	134951	144069	105180	80496.1	80696.1	98356.5	98406.6	105454	0.182	0.865	0.584
CNAG_05480T0	KAS*IPAQVDPER	454242	1443806	737337	570026	804835	642551	273081	1097274	0.767	0.607	0.849
CNAG_05480T0	RGS*GLVM[147.0354]TPGGVQTVYHTR	0	3.55545e+06	1.20953e+06	989277	1.10514e+06	866877	2.46908e+06	2.23049e+06	0.554	0.556	0.043
CNAG_05480T0	RGS*GLVMTPGGVQTVYHTR	1.81884e+06	3141995	3.918e+06	1.53124e+06	3.0098e+06	1.64141e+06	4.35387e+06	3.96759e+06	0.969	0.88	0.461
CNAG_05496T0	M[147.0354]PPLSLSGGVAEPS*PDRNLDR	686213	1.94476e+06	473014	399146	386956	268750	1.45177e+06	968234	0.305	0.322	0.089
CNAG_05496T0	MPPLSLSGGVAEPS*PDRNLDR	1.33318e+06	1.77782e+06	1.54133e+06	653269	904701	807917	2.42485e+06	2269199	0.494	0.773	0.296
CNAG_05496T0	SFVTVDLHSSQTPSVAGT*PDLSPIR	672097	374913	815782	336752	386882	673213	1.31505e+06	693118	0.943	0.965	0.396
CNAG_05524T0	IAQ[129.0426]S*KTQ[129.0426]PR	16000	396123	432364	359286	310161	297814	404189	307811	0.501	0.205	0.578
CNAG_05526T0	RPLPDYT*DDS*DDEEDNDAVEDVDEDQLEDEEESIETDSVPVANPLR	156950	461287	380267	699209	38310.5	729089	429637	0	0.428	0.583	0.491
CNAG_05553T0	QAAQSQAAEAASPS*PTTAAVSPTESSSSPSTPSKPLFGAAK	126453	89967.9	192657	229267	333625	339611	386670	316259	0.107	0.113	0.064
CNAG_05599T0	KANES*DIEES*DAEGDV	64875.8	16872.8	174533	35140.4	12960.6	84163	121106	55362.6	0.499	0.557	0.966
CNAG_05599T0	TT*GPQAFDKAGYESDGGEEPEVVNQR	82597.8	127108	199551	48798.7	256597	34825.2	10395.5	320226	0.966	0.975	0.811
CNAG_05603T0	NAAGS*T*DEEDDEEEGEETNLGR	158103	12198.6	128596	63930.1	37455.7	137878	75306	30488	0.672	0.791	0.387
CNAG_05663T0	FGPRPGS*SHGESR	237746	273810	391418	465275	611920	241551	553409	1.05971e+06	0.047	0.86	0.308
CNAG_05700T0	DSPAVSELES*DADFLER	46414.5	58730.1	126798	20495.1	22881.9	31692.5	2410.64	0	0.983	0.61	0.314
CNAG_05714T0	SRS*PSISLASR	396814	748382	269399	306847	390099	300042	368139	492385	0.283	0.393	0.186
CNAG_05720T0	AVAATADADQLVTLIEGDNVDS*DDER	539505	242800	302783	358410	156104	496347	167559	137493	0.853	0.82	0.029
CNAG_05720T0	GKEDS*DDS*DFDM	162490	11545	328506	306945	37413.4	267270	16959	10597.9	0.373	0.449	0.043
CNAG_05720T0	HGILPPKPPS*RS*PS*PDIPHITHTDAVR	1.62272e+06	1562110	1.31847e+06	1.91848e+06	2.12309e+06	1.45925e+06	1.78617e+06	2644057	0.996	0.739	0.369
CNAG_05720T0	LDS*DDDFNDDVGTVNTR	530681	319019	751728	737576	649963	746987	253205	145577	0.258	0.513	0.128
CNAG_05720T0	SSEAIERLDS*DDDFNDDVGTVNTR	8034496	6872006	6076351	6.23536e+06	6.85727e+06	6.99421e+06	4.9556e+06	6.19944e+06	0.243	0.022	0.52
CNAG_05734T0	AAAGEALELLNEEAQPAS*S*EDEAEVEPEPEPQQER	6326103	6.39261e+06	7187691	7386037	1.35506e+06	6.51769e+06	5522779	57257	0.039	0.458	0.464
CNAG_05734T0	AAAGEALELLNEEAQPAS*SEDEAEVEPEPEPQQER	721050	736414	545111	484599	154624	471471	30138.5	9676.78	0.098	0.453	0.102
CNAG_05734T0	AAAGEALELLNEEAQPASS*EDEAEVEPEPEPQQER	512049	511376	407212	318122	144102	363986	7504.33	13236.8	0.215	0.503	0.025
CNAG_05734T0	KAS*M[147.0354]DEDDRPLSQQPTGR	277698	589848	273118	397649	327053	333921	703817	674727	0.688	0.991	0.155
CNAG_05734T0	KPTAPATSTGFDDDAWT*IKPISKPASPAPAAITTSSSPASSAPVLTSPK	683173	747197	523873	422052	675797	571527	1.06741e+06	864632	0.123	0.186	0.042
CNAG_05734T0	KPTAPATSTGFDDDAWTIKPISKPASPAPAAITTSS*S*PASSAPVLTSPK	218129	150850	47284.6	51135.4	130452	187094	166227	203356	0.078	0.086	0.027
CNAG_05734T0	KST*GPESVDAAALAAASDK	16882.7	3973.49	106484	44496.3	125468	92673.3	28487.2	140097	0.154	0.483	0.935
CNAG_05734T0	ST*GPESVDAAALAAASDK	923.554	6763.98	28397.1	20468	93962.5	53087.4	3052.73	96361.7	0.256	0.11	0.876
CNAG_05743T0	ENTQVSS*PLIK	170168	136231	70768.4	49764.1	78632.1	30533.4	818.859	50499.3	0.062	0.758	0.475
CNAG_05745T0	AAT*PVNVKPTPAPIVKPVATPVSVK	5.95725e+06	4200220	7.56572e+06	8394914	6449385	5934770	7.42438e+06	7.95194e+06	0.206	0.067	0.625
CNAG_05745T0	AAT*PVNVKPTPAPIVKPVATPVSVKK	1.9216e+06	1463818	1.79067e+06	2.16147e+06	1.24621e+06	1.23833e+06	2.84571e+06	1.95947e+06	0.447	0.128	0.501
CNAG_05745T0	EES*IEIIPTPAQLPK	147835	33921.5	419700	592252	488614	931365	817996	448045	0.215	0.517	0.644
CNAG_05745T0	KSTT*SSPFPALSANPSSASPTTTTHPTLSYSR	100359	123424	120408	205846	383020	280243	262362	269811	0.404	0.172	0.3
CNAG_05745T0	MGSFGGGVLS*PGGIDHK	261151	86778.7	415985	255563	301742	297010	324414	200814	0.374	0.785	0.548
CNAG_05745T0	NLSVQS*PIGSDPR	18905.6	2720113	2689448	2800104	3.05253e+06	2682524	561378	2398099	0.499	0.633	0.446
CNAG_05745T0	S*HSPAAPTTPSSAVAAWGGAGEAPK	3244309	2.2508e+06	1628718	1519103	2.23565e+06	1.83272e+06	3.19547e+06	2.5303e+06	0.197	0.211	0.101
CNAG_05745T0	SHS*PAAPTTPSSAVAAWGGAGEAPK	1.10753e+06	1.06978e+06	594989	584930	1186020	606376	1.48644e+06	1333738	0.005	0.475	0.035
CNAG_05745T0	SHS*PAAPTTPSSAVAAWGGAGEAPKK	980185	864363	409136	349603	708592	606364	1198938	964509	0.015	0.038	0.021
CNAG_05745T0	VAS*SSGVPR	845286	513196	535674	857727	563414	1.18067e+06	429595	453778	0.941	0.72	0.316
CNAG_05745T0	VT*HTPSSPNVATDGYFPNQDLN[115.0269]GGMVNPHPFR	2.10424e+06	1.18735e+06	1.7561e+06	1.46708e+06	2.07332e+06	2.26607e+06	2.20212e+06	1.95316e+06	0.966	0.138	0.159
CNAG_05745T0	VTHT*PS*SPNVATDGYFPNQDLN[115.0269]GGMVNPHPFR	846921	213451	302184	235120	366169	340281	544984	545439	0.62	0.248	0.11
CNAG_05745T0	VTHTPS*SPNVATDGYFPNQDLN[115.0269]GGM[147.0354]VNPHPFR	741568	1073180	294037	619518	497993	736453	1.12914e+06	782484	0.262	0.516	0.243
CNAG_05745T0	VTHTPS*SPNVATDGYFPNQDLN[115.0269]GGMVNPHPFR	971143	639264	654132	626742	1.09876e+06	895286	1.07584e+06	1.0364e+06	0.501	0.134	0.003
CNAG_05745T0	VTHTPSS*PNVATDGYFPNQDLN[115.0269]GGM[147.0354]VNPHPFR	1.94244e+06	2.34395e+06	766771	1.58322e+06	929907	1.81989e+06	2.20722e+06	1.56014e+06	0.305	0.769	0.365
CNAG_05745T0	VVDVSTPGPTADASAS*PSLER	1.22847e+06	780437	862186	1.33318e+06	639598	1.01e+06	766346	965065	0.8	0.458	0.49
CNAG_05745T0	VVDVSTPGPTADASASPS*LER	3.45869e+06	3.23146e+06	2.55593e+06	2.68494e+06	3.28674e+06	3.00696e+06	4.01677e+06	3106481	0.035	0.099	0.249
CNAG_05755T0	DRDLELEDDES*MDEEEEEEWEGGER	34495.9	1280.3	106736	30282.9	21037	42991.4	39590.7	16033.2	0.401	0.492	0.413
CNAG_05757T0	IDAS*DRSYEGNPDEEAAVEDTLAESSHPAGEADSR	255146	188626	195893	62298.8	63136.6	136623	111660	11299.5	0.435	0.828	0.496
CNAG_05759T0	LGGHQSEPVT*PR	59596	306530	829072	273151	448405	399066	1.32249e+06	104582	0.346	0.867	0.881
CNAG_05762T0	KEEAKEES*DDDMGFGLFD	6.95171e+06	4.63458e+06	3846865	4093830	4904795	6.69609e+06	7.10666e+06	2.59799e+06	0.555	0.788	0.546
CNAG_05767T0	ASS*TGSEHITIAK	638409	650581	445334	179844	260397	34991.5	9413.73	379044	0.32	0.464	0.551
CNAG_05768T0	DAYDFPS*PEVDPR	3.25376e+06	3.44613e+06	2.6261e+06	3730508	4.6416e+06	4727365	3.89747e+06	71767.9	0.767	0.261	0.536
CNAG_05768T0	EELPIDSPLS*PSESQHSTNKK	381285	246099	2.1211e+06	2.97073e+06	1.64964e+06	657316	30783.4	1.72867e+06	0.02	0.282	0.445
CNAG_05768T0	NKS*PPRHPNLR	106084	91017.2	477063	648366	288375	351784	808811	465043	0.025	0.112	0.793
CNAG_05768T0	SDT*NVLQSQGVMPR	141499	54833.3	265517	157777	26899.9	36066.4	82855.4	51784.1	0.293	0.042	0.084
CNAG_05781T0	SPS*PEQQGVKFPR	524514	723081	543845	559968	746188	716711	2.009e+06	1.74271e+06	0.618	0.011	0.03
CNAG_05791T0	EIPGLEDDDYAS*APESPHR	278617	185051	26570	75450.8	109166	51370.3	5814.93	36748.6	0.163	0.515	0.425
CNAG_05791T0	GPPPQHAQPPS*PQGPPGSYPQAR	130877	110448	297920	252117	437421	469654	569929	369578	0.02	0.068	0.222
CNAG_05791T0	TLS*NPNLPHPGPTPPPGGAPPR	903959	408212	369342	276278	94556.6	268960	236641	86865.8	0.332	0.4	0.341
CNAG_05793T0	KSS*LTM[147.0354]EELEADAALEAER	63098.9	52655.9	51882.3	70843.9	28929.7	53914.5	105955	4168.49	0.811	0.379	0.631
CNAG_05793T0	KSS*LTMEELEADAALEAER	719917	468998	849962	621133	634639	591217	337104	21373.3	0.495	0.468	0.361
CNAG_05793T0	RKSS*LT*MEELEADAALEAER	5277.24	22748.5	2920.22	12928.6	21196.1	28990.6	10777	20569	0.635	0.302	0.431
CNAG_05793T0	RKSS*LTMEELEADAALEAER	162609	83291.6	98598.1	34338.6	144394	69970.6	37155.5	1031.04	0.4	0.493	0.419
CNAG_05801T0	FEASYAPFLPGC[160.0307]EES*QDEEDEEEVKDRFETQAGGGR	1.10611e+06	519406	382395	423622	539384	719980	599353	517983	0.339	0.173	0.079
CNAG_05804T0	RLS*LSQGGSK	320772	93950.2	1.02807e+06	1.01414e+06	3.01938e+06	1.68468e+06	241866	3721652	0.212	0.224	0.966
CNAG_05810T0	RFEEAEAEGGN[115.0269]GLEELES*EDEEDDLITR	129447	257696	251434	138030	198757	136227	47563.6	324492	0.969	0.765	0.747
CNAG_05824T0	LYIADLS*HPPDTQPSSPHYPQANN[115.0269]GSSGPPHPPPTYR	480478	466742	709045	736072	1.08825e+06	749600	1.72891e+06	1.32947e+06	0.004	0.441	0.106
CNAG_05825T0	RNQDALPADDDAAAEDT*S*EDEDDLAEGMDGLNVQGAR	245106	310764	507160	333179	369224	286218	451827	450334	0.272	0.458	0.735
CNAG_05826T0	EAPS*KSSPKPAAPTPKPADAPATK	16241.1	796235	58487.8	9407.24	49834.2	735.876	0	93664.9	0.565	0.638	0.586
CNAG_05826T0	VVAAETSAAS*PAK	1.59541e+06	1.39408e+06	852907	827241	595119	934212	1.45393e+06	87780.4	0.063	0.69	0.652
CNAG_05827T0	RHPDADS*LYVETIDVGEPEPR	69931	58764.7	210093	215573	344084	375374	85417.5	67175.6	0.042	0.038	0.071
CNAG_05845T0	EVS*AEVGSASPAER	272415	178256	248703	212531	192683	212781	1529.08	96563.8	0.877	0.325	0.391
CNAG_05847T0	LISEEEADDES*LQT*EDVHVPAEHYLGTDKE	316876	315951	1.1245e+06	783055	1.5368e+06	1.43819e+06	67522.3	97912.1	0.105	0.229	0.011
CNAG_05847T0	LISEEEADDES*LQTEDVHVPAEHYLGTDKE	310363	253985	705369	817833	819169	621208	318907	788187	0.019	0.738	0.525
CNAG_05847T0	LISEEEADDESLQTEDVHVPAEHYLGT*DKE	726254	866680	811311	1.05585e+06	1.06915e+06	793675	1.3213e+06	132623	0.446	0.983	0.615
CNAG_05847T0	S*PIAN[115.0269]GHPHGSSFGVR	10317.2	908.208	2760.37	224.77	1764.66	6969.47	1242.56	40.947	0.518	0.432	0.619
CNAG_05847T0	S*PIAN[115.0269]GHPHGSSFGVREPK	423507	463467	524424	632548	710408	716670	1.77213e+06	1.73439e+06	0.174	0.262	0.051
CNAG_05848T0	FYEDRRS*PT*PDGTLSLEER	487377	260955	146271	66104.7	135042	64641.2	70441.1	513364	0.132	0.933	0.627
CNAG_05848T0	GNWS*PPR	660812	528051	397264	389713	360917	241185	32593.5	310620	0.169	0.388	0.44
CNAG_05848T0	RS*PT*PDGTLSLEER	420172	251148	386901	388404	237923	311448	850278	209041	0.617	0.232	0.924
CNAG_05848T0	S*PT*PDGTLSLEER	9399519	4.32743e+06	7.65295e+06	6.76757e+06	3654090	7366229	5145175	2.31411e+06	0.808	0.519	0.311
CNAG_05884T0	NAGELLDDEEDDS*DLAALDDM[147.0354]FSK	129310	154732	345434	111833	75521.6	48021.5	13757	0	0.663	0.253	0.36
CNAG_05889T0	AGS*LFGKDPDR	37345	159667	141102	145758	131862	53467.9	3139.3	114850	0.551	0.446	0.463
CNAG_05889T0	KLS*ASSPKPEIR	145995	82048.8	357793	264183	229815	263422	266737	82275.5	0.122	0.358	0.423
CNAG_05925T0	DAQPT*PAAVAPAR	179861	300411	198836	126761	196332	191709	31806.4	288113	0.382	0.537	0.726
CNAG_05925T0	IAS*PSGGVVSSEGYLANR	1.07159e+06	1.22493e+06	750778	608957	944517	666168	1.70613e+06	1.55308e+06	0.068	0.53	0.042
CNAG_05925T0	IESGRPLT*PEKGSIQQK	1525215	3.74209e+06	3.13489e+06	985020	3.0423e+06	806369	10410.4	4568726	0.718	0.908	0.616
CNAG_05925T0	RIESGRPLT*PEKGSIQQK	84510.1	1.46163e+06	600447	434078	868425	401397	1828.62	2.46123e+06	0.837	0.775	0.673
CNAG_05932T0	QANS*DGGDIWEDWPQDEEGVDAEKPEEAVVVAGK	189583	162952	445854	433387	62788.6	655078	16286.8	11601.1	0.046	0.629	0.03
CNAG_05935T0	HADADAEPAAAAAQTQTQTQTTPTPVSPET*SKDASAAPDVEFSDKPVFDANK	269898	421323	582481	395396	636837	460174	1.47366e+06	1.13336e+06	0.356	0.682	0.064
CNAG_05940T0	RPAT*AGGALQSR	54493.5	60068.6	91217.6	140140	133557	39004.4	30591.1	189940	0.18	0.597	0.741
CNAG_06079T0	RDPDEDDEDGQRS*DVDVKPDIEGEDELQDEEEQEEGEERPK	6.10415e+06	2.21968e+06	14050000	6255498	5.49652e+06	6.32578e+06	13120000	1.36378e+06	0.291	0.453	0.609
CNAG_06081T0	NQS*INT*IATSDLASR	178850	141152	98438.2	40474	48174.8	15395.3	4545.5	28761.7	0.269	0.371	0.282
CNAG_06081T0	NQS*INTIATSDLASR	188087	3293.64	16127.2	5218.58	14909.1	52957.5	19897	17435.2	0.709	0.319	0.426
CNAG_06081T0	NSSS*FSYAAGGPGVGR	814649	944670	519223	405856	207384	133710	181234	147999	0.065	0.083	0.025
CNAG_06095T0	AGDATGDDLTAHITRDS*IPLPASYTAEAPR	676123	818490	683868	353086	823368	860890	1.27109e+06	1060728	0.418	0.349	0.215
CNAG_06095T0	AIT*DEEKESNAFTTLR	223586	373350	304591	476488	396289	303630	37871.5	303246	0.503	0.76	0.431
CNAG_06103T0	AVSATTGPRPS*SEFIPTR	1.101e+06	892915	92320.3	77277.6	133233	216310	229511	179637	0.003	0.181	0.035
CNAG_06103T0	ES*AAFPRSPR	1644.4	151945	50794.3	45104.8	88051.8	110759	256142	150984	0.71	0.055	0.104
CNAG_06103T0	GFGSLGLGPGLASPS*SPSQPR	208007	144751	85797.1	48287.1	143543	130676	368920	223253	0.122	0.224	0.061
CNAG_06103T0	GTS*PGLESNMSGR	112511	162119	283813	261078	218352	116465	347315	394089	0.148	0.334	0.071
CNAG_06103T0	LTRQS*LGPPTSGNSK	172134	172918	8271.09	9240.51	15828	8071.79	15609	18973.5	0.012	0.584	0.044
CNAG_06103T0	RPT*GGLASGQTSR	78867.2	12539.8	43941.5	25335.3	81246.4	28438.7	4697.38	81995.2	0.96	0.618	0.774
CNAG_06103T0	S*TDFSGKPR	240528	181924	171289	184625	144001	97204	19149.8	268178	0.444	0.277	0.616
CNAG_06103T0	SKS*PTPEPRPK	374105	410125	352292	395707	89337.4	94236	29855.7	65919.2	0.587	0.009	0.111
CNAG_06103T0	SPS*PSPEPPVNLANPAK	935965	1126505	961011	963183	752492	725379	1.47729e+06	1.42754e+06	0.61	0.043	0.026
CNAG_06113T0	DAKVEENAPQT*PAEGVVAETEAPAAEAEAEQEPEEATK	248862	240770	424910	492418	843489	745540	402941	742500	0.063	0.031	0.663
CNAG_06113T0	DDRVADNEGT*ETAGGFDGERVPASK	1.11133e+06	1.12973e+06	309516	207280	385644	261569	788527	626720	0.085	0.503	0.071
CNAG_06113T0	EVAS*EVEGK	222753	11167.4	177697	193095	9373.39	162759	24432.2	4031.65	0.542	0.472	0.189
CNAG_06113T0	VADNEGTET*AGGFDGERVPASK	4978320	2.59862e+06	2.56678e+06	2.61293e+06	1243470	2.26569e+06	2.0562e+06	1054617	0.497	0.385	0.34
CNAG_06113T0	VEENAPQT*PAEGVVAET*EAPAAEAEAEQEPEEATK	76708.8	6433.82	158278	169234	119146	104105	22707.2	50173.1	0.353	0.066	0.154
CNAG_06113T0	VEENAPQT*PAEGVVAETEAPAAEAEAEQEPEEATK	25890000	25340000	62740000	76680000	70650000	82670000	67980000	63010000	0.061	0.53	0.668
CNAG_06113T0	VEENAPQTPAEGVVAET*EAPAAEAEAEQEPEEATK	4.88389e+06	4.6737e+06	1.82813e+06	1.56009e+06	1.28089e+06	1.05577e+06	362998	590277	0.035	0.101	0.093
CNAG_06113T0	VEENAPQTPAEGVVAETEAPAAEAEAEQEPEEATKS*YEEYLAER	173034	137992	490251	197549	283912	26336.4	8503.45	10626.6	0.356	0.466	0.068
CNAG_06113T0	VSGGHTS*SGN[115.0269]GHYR	48629.9	58331.3	65633.5	95871.8	100660	104920	78691	65503.2	0.246	0.4	0.697
CNAG_06113T0	VSGGHTSS*GN[115.0269]GHYR	251667	235214	352064	475331	399938	498719	148344	229939	0.165	0.688	0.111
CNAG_06134T0	DEDEAAAS*DEDLDEEAR	61461.4	10002.9	404732	303456	10883.5	228770	20.283	2884.4	0.203	0.421	0.208
CNAG_06151T0	PDQARS*PSAPATTSNISDR	1.64357e+06	1.31604e+06	415450	406507	943877	720032	808791	1.42599e+06	0.053	0.12	0.182
CNAG_06151T0	S*PSAPATTSNISDR	1.1677e+06	616030	603685	624623	603748	1.18934e+06	800885	654759	0.497	0.516	0.343
CNAG_06158T0	GKPTTAISQVTAGDLS*PETK	282940	576604	322975	296748	260991	145531	320560	334848	0.591	0.354	0.39
CNAG_06158T0	RS*ESLATSLAHGSPR	131009	219653	173517	200072	175875	229212	357007	364210	0.779	0.681	0.064
CNAG_06158T0	S*QGEILDEKINEVEEK	181766	65800.4	91371.2	82411.7	54118.8	88054.2	89317.9	102959	0.728	0.516	0.383
CNAG_06185T0	SPSKS*PEPSDPAESSGQALER	340556	180197	277816	278742	131857	248515	200014	216461	0.777	0.404	0.086
CNAG_06195T0	GQFASS*PSLR	69944.8	119926	53446.9	56084.7	61208.5	57551.8	0	102152	0.305	0.182	0.536
CNAG_06196T0	S*RYQFDATASDDELEDELDENLDETLEVTR	21944.1	109572	51968	93046.4	2519.05	190248	71639	0	0.742	0.687	0.501
CNAG_06196T0	YQFDATAS*DDELEDELDENLDETLEVTRR	26633.6	261672	34674.4	63869.5	20467	37865.4	174885	0	0.704	0.35	0.577
CNAG_06248T0	IPS*PTC[160.0307]VR	38970.5	72960.4	67931.7	15954.5	51703.3	46710.4	4254.43	87421.5	0.627	0.678	0.79
CNAG_06301T0	AQRPGLPGAN[115.0269]GS*PLTSSVQENFR	722176	951719	1.17181e+06	565774	508096	671974	958625	783536	0.969	0.524	0.893
CNAG_06313T0	SLKTDGGILLTAS*HNPGGPDNDFGIK	581130	1.51315e+06	751969	746988	865042	566503	2454747	3130284	0.721	0.801	0.059
CNAG_06313T0	TDGGILLTAS*HNPGGPDNDFGIK	1.68014e+06	2160157	3769983	2118842	2.28082e+06	2.38613e+06	4781806	3.33643e+06	0.383	0.626	0.433
CNAG_06315T0	AENDEDEDDDDDDS*DDES*DDEDDTAALMAELAK	218062	334786	425445	184291	35584.8	699160	68619.1	0	0.948	0.767	0.428
CNAG_06327T0	ASGQHVSSSYS*PPHK	2.27384e+06	1.56382e+06	1.81176e+06	911194	2202052	756973	175464	1.95075e+06	0.455	0.995	0.631
CNAG_06327T0	ASS*PTHLSSSN[115.0269]SGGHNSHSHIIHGVR	184348	615650	385336	635754	597197	253845	628527	731794	0.64	0.686	0.417
CNAG_06327T0	ASS*PTHLSSSNSGGHNSHSHIIHGVR	4062.74	519985	1897.47	20757.1	447856	974.113	1.09984e+06	831331	0.562	0.765	0.145
CNAG_06327T0	ATS*PVHSISR	1.27429e+06	2.82308e+06	968901	444514	1.10176e+06	460987	6020.33	649665	0.197	0.901	0.496
CNAG_06327T0	KSN[115.0269]GGS*PVGTPGGPYGFSNER	106014	236839	224337	303468	287387	405326	379237	295596	0.418	0.363	0.335
CNAG_06351T0	RPS*SPSTPGQSSSFAVARPHGANAVR	2.48434e+06	4381922	2.91887e+06	3.14319e+06	2.79677e+06	2.25958e+06	5.87343e+06	4788018	0.814	0.31	0.085
CNAG_06352T0	S*SLGPGQSGTAVSDDLMDR	250673	314896	358912	156237	284881	173791	116055	650999	0.753	0.912	0.895
CNAG_06352T0	SS*LGPGQSGTAVSDDLMDR	3960.37	1649.89	3331.08	252.866	1458.32	1095.43	53640.1	2334.66	0.569	0.845	0.347
CNAG_06353T0	EGAEAGVEEIES*DDEEVDQEALK	624783	128050	1.30988e+06	539427	244606	590680	441896	46077.1	0.381	0.332	0.34
CNAG_06353T0	EGAEAGVEEIES*DDEEVDQEALKR	685051	486805	1276606	573755	635163	659910	1.10631e+06	237093	0.498	0.612	0.631
CNAG_06363T0	SLGS*ADIDGLDGGSAR	485156	307586	81206.5	105896	202239	72630.2	3836.11	157233	0.051	0.694	0.604
CNAG_06400T0	APS*RHESLYSNR	3.80297e+06	7132622	3.83788e+06	601278	1.326e+06	869344	58533.6	2469813	0.397	0.773	0.596
CNAG_06400T0	ES*SLENKVQGEDVPAAAAAADEEPR	353104	316863	567315	181572	174638	296535	467318	188196	0.954	0.658	0.924
CNAG_06400T0	ESS*LENKVQGEDVPAAAAAADEEPR	10754.1	209378	8347.53	9961.1	145769	17522.6	12573.9	354793	0.466	0.351	0.444
CNAG_06400T0	KAGPAVADAALHRAPS*R	144593	253042	118632	48241.2	29079.8	14199.8	51409.1	64928.2	0.246	0.156	0.656
CNAG_06400T0	VGHT*EEVPTKES*SLENKVQGEDVPAAAAAADEEPR	34601.1	35318.4	121094	57473	61775.2	87493.9	202863	98854.7	0.257	0.798	0.414
CNAG_06400T0	VGHT*EEVPTKESSLENKVQGEDVPAAAAAADEEPR	395622	505801	351582	75250.2	316373	80519	13542.1	529393	0.41	0.987	0.786
CNAG_06400T0	VGHTEEVPT*KESSLENKVQGEDVPAAAAAADEEPR	716348	1.208e+06	709474	128077	858154	59878.8	25812.8	1.5047e+06	0.402	0.876	0.872
CNAG_06400T0	VGHTEEVPTKES*SLENKVQGEDVPAAAAAADEEPR	198234	503905	68250.9	1.35423e+06	379854	2566168	11590000	4677321	0.984	0.585	0.259
CNAG_06400T0	VGHTEEVPTKESS*LEN[115.0269]KVQGEDVPAAAAAADEEPR	16043.5	66196.8	223719	20417.4	42744.6	52881.3	116101	165842	0.663	0.818	0.655
CNAG_06400T0	VGHTEEVPTKESS*LENK	1.02492e+06	1.58184e+06	2113924	1.1972e+06	1383751	1.31174e+06	1.93623e+06	2.00851e+06	0.601	0.663	0.588
CNAG_06400T0	VGHTEEVPTKESS*LENKVQGEDVPAAAAAADEEPR	4.88512e+06	5957868	5073948	902093	3.78903e+06	307942	36293.6	6.44538e+06	0.477	0.702	0.669
CNAG_06402T0	AAAGPS*DSDNLWEDN[115.0269]WDDDDVDDDFTK	52584.3	80369.2	79608.3	63143.3	28828.8	5567.66	8681.86	0	0.763	0.278	0.382
CNAG_06402T0	AAAGPSDS*DNLWEDNWDDDDVDDDFTK	160661	175503	81807.2	135282	96293	108733	124391	52712.5	0.307	0.931	0.662
CNAG_06403T0	TTPAS*PITQQAR	740069	673377	234528	90755	158749	30010	5282.02	42149.2	0.183	0.534	0.236
CNAG_06404T0	AQFS*DAEGIEPAR	60119.6	42096.5	82726.2	144265	128770	128551	217078	185385	0.165	0.661	0.255
CNAG_06404T0	KAQFS*DAEGIEPAR	736118	868320	629995	1.12014e+06	2.33875e+06	1.36247e+06	2.04844e+06	2.97572e+06	0.893	0.197	0.107
CNAG_06404T0	KAQFS*DAEGIEPARRPAPAA	998143	1.15889e+06	526890	625869	1.08829e+06	1064385	5928.51	4482612	0.033	0.082	0.769
CNAG_06405T0	SQS*PVSGTGLR	194691	126342	146664	148053	128603	67561.8	69831	161654	0.821	0.39	0.579
CNAG_06412T0	QNAAQGAGEEEDDFFES*GNE	605763	176284	332520	277577	198180	366560	161320	4721.16	0.925	0.765	0.404
CNAG_06414T0	KAS*LDC[160.0307]LER	17754.5	7047.25	36791.5	92410.7	176809	207820	328195	177124	0.127	0.226	0.142
CNAG_06427T0	RNS*SSSGLAPPASSAASTASSSSGR	560936	395349	417002	421126	348851	397311	246462	187165	0.625	0.319	0.129
CNAG_06447T0	KAET*IAAIEA	288398	157673	233306	123676	139975	121631	117281	54858.2	0.655	0.556	0.273
CNAG_06450T0	ARDT*SPEVGALKK	290965	381510	415930	253163	214251	310631	786655	338415	0.936	0.542	0.463
CNAG_06450T0	DTS*PEVGALKK	156581	287507	262845	163875	218996	170661	304017	210180	0.96	0.822	0.582
CNAG_06455T0	S*SSLVTVTEVGGDDPDNVVDR	290469	315299	361124	147685	112418	106664	4235.38	4268.81	0.654	0.343	0.071
CNAG_06455T0	SSS*LVT*VTEVGGDDPDNVVDR	60015.9	49054.4	210711	78710.6	59266.1	89416.3	280144	9074.65	0.321	0.441	0.682
CNAG_06455T0	SSS*LVTVTEVGGDDPDNVVDR	496557	840866	835674	220902	579285	208965	8971.88	5881.56	0.651	0.826	0.079
CNAG_06464T0	S*S*SISGPSFPEDDDSDDEVIGPVPVPTAGEEEEDEAQAAVR	344965	136964	229107	307353	72188.6	490414	61412.1	0	0.742	0.781	0.426
CNAG_06464T0	SSS*IS*GPSFPEDDDSDDEVIGPVPVPTAGEEEEDEAQAAVR	425531	195361	314392	311179	180923	620298	98029	0	0.869	0.929	0.442
CNAG_06469T0	GS*TVDMSTGLEQPPSR	13283.4	171237	37694.6	62599.3	139234	130078	334984	276821	0.991	0.15	0.059
CNAG_06469T0	SS*STENFAAEPVPGAEPR	9817.27	448648	291543	108905	234198	268644	105934	308373	0.697	0.613	0.986
CNAG_06469T0	SSST*ENFAAEPVPGAEPR	116149	292853	166734	62347	195121	9669.97	3261.55	339960	0.473	0.672	0.714
CNAG_06470T0	NLAT*SEEGEEDGPTEEEILAQALDEAR	289080	329549	140884	87571.7	22185.1	266756	19329.7	0	0.125	0.818	0.404
CNAG_06475T0	NLYGQPAPQAAPAPIPT*AKPQPTQSPYGAPPSYPAFNNEESFGSLGR	1.47822e+06	618397	796449	516736	1.04786e+06	1.57606e+06	2.20026e+06	1.01039e+06	0.524	0.145	0.233
CNAG_06541T0	SEIYSEDGAS*DPFIALAQEEESHEIK	6509.53	131171	6262.58	21565.1	295.597	11112.3	78472.2	0	0.651	0.484	0.628
CNAG_06545T0	AASAKPPS*RAPSSR	296514	333801	406128	235615	912392	92086.5	29624	866927	0.961	0.964	0.764
CNAG_06545T0	RVS*DSGEPVAK	3422289	1.47185e+06	2158844	2.33337e+06	860628	1.18859e+06	2.07041e+06	276662	1	0.112	0.475
CNAG_06549T0	ARIS*PSHLGGN[115.0269]GSYVPR	21800.1	463104	302415	194760	371991	241003	966891	745886	0.667	0.567	0.059
CNAG_06549T0	YS*SPDIDPDTPLPR	229624	283857	15269.3	240900	304390	227896	2770.01	478015	0.486	0.479	0.881
CNAG_06553T0	HSAS*PPLPGTPTGAPSVGSEGAN[115.0269]GSGTGSSNR	7532.11	161946	286310	383196	314512	436399	724331	405973	0.379	0.661	0.308
CNAG_06567T0	RGS*HSQPPILSQTSASPK	1.14577e+06	993850	820749	774397	850706	950636	622491	659633	0.115	0.234	0.034
CNAG_06576T0	NKSSLEGEGEHC[160.0307]S*TFEGAPQVAGQSSNVSAENAAPDATSTGGHHSSK	251509	352854	838273	1.36937e+06	652072	608422	941273	492844	0.062	0.27	0.388
CNAG_06577T0	HDALS*VK	17907.7	8527.01	123339	193960	29070	45469.4	8514.67	10937.2	0.043	0.045	0.019
CNAG_06577T0	S*LNQPLQPVDN[115.0269]GGDLKR	278642	225349	565654	1.39161e+06	598275	549935	537504	376377	0.203	0.509	0.352
CNAG_06577T0	S*SSPVGQDEGDVVVIDK	23891.2	11504.3	36737.2	32547.6	23189.5	30750.1	327695	2354.4	0.287	0.289	0.944
CNAG_06577T0	SS*SPVGQDEGDVVVIDK	2954.57	3699.17	51639.6	82100.2	14381.6	60701.3	3983.01	4813.88	0.021	0.462	0.03
CNAG_06577T0	SSS*PVGQDEGDVVVIDK	155089	222809	2.15179e+06	2.29284e+06	2.07878e+06	2.05091e+06	140126	798716	0.041	0.25	0.274
CNAG_06578T0	DT*QEEELPEGTRSPSAFQ[129.0426]AAEIVGDKK	770087	554942	539107	836355	335200	539889	8416.6	6924.37	0.932	0.295	0.013
CNAG_06578T0	DTQEEELPEGT*RSPSAFQAAEIVGDK	3743.75	1.41065e+06	352027	1.12538e+06	1.08223e+06	515485	421572	223144	0.598	0.831	0.418
CNAG_06578T0	DTQEEELPEGT*RSPSAFQAAEIVGDKK	28240000	23550000	25090000	26480000	15750000	19920000	14400000	12200000	0.998	0.178	0.057
CNAG_06578T0	DTQEEELPEGTRS*PSAFQ[129.0426]AAEIVGDKK	616463	631593	321027	562532	324089	336016	40161.7	13801.1	0.401	0.533	0.068
CNAG_06578T0	DTQEEELPEGTRS*PSAFQAAEIVGDK	50489.3	5.83754e+06	2489053	8324005	4.54642e+06	4.4723e+06	3.53282e+06	346672	0.531	0.99	0.423
CNAG_06578T0	DTQEEELPEGTRS*PSAFQAAEIVGDKK	20300000	18960000	17220000	17580000	12660000	13790000	12480000	9746997	0.153	0.083	0.167
CNAG_06578T0	RDT*QEEELPEGTR	2.57169e+06	277492	5.89998e+06	10280000	5.28125e+06	14050000	2.55003e+06	942759	0.282	0.878	0.138
CNAG_06578T0	RDT*QEEELPEGTRS*PSAFQAAEIVGDK	942088	1.07852e+06	3.4008e+06	7.0028e+06	7.43745e+06	10650000	7057.78	662558	0.133	0.316	0.305
CNAG_06578T0	RDT*QEEELPEGTRSPS*AFQ[129.0426]AAEIVGDK	29152	11534.4	15793.3	31144.1	8097.47	5190.13	2248779	2076.25	0.775	0.112	0.802
CNAG_06578T0	RDT*QEEELPEGTRSPS*AFQAAEIVGDK	7343.1	1953.16	19596.2	7510.2	1606.05	6828.07	1.00191e+06	6694.2	0.302	0.291	0.584
CNAG_06578T0	S*PSAFQAAEIVGDKK	447580	609526	627985	818963	854142	775898	742208	471763	0.263	0.508	0.556
CNAG_06578T0	SPS*AFQAAEIVGDKK	192191	219186	305682	421953	324326	405912	232418	156014	0.141	0.964	0.137
CNAG_06591T0	RVS*IDLQATQ[129.0426]EKK	114590	92765.2	88231.3	66135.2	62507.4	73252.6	180837	120976	0.246	0.556	0.129
CNAG_06594T0	S*ALEENKPEGADVPEEQK	1.2919e+06	1.738e+06	2.58723e+06	1.55962e+06	2.98896e+06	1678732	89131.4	2440317	0.444	0.804	0.538
CNAG_06599T0	ISSIHDYSVGTVDPSRESES*PSSFGQSHPR	497710	381612	89088	53954.5	74299.9	85096.4	222615	196508	0.044	0.682	0.125
CNAG_06599T0	LEDAAGEDVWFS*PTR	31293.9	128521	47340.8	216627	142644	109361	131550	113.784	0.696	0.829	0.521
CNAG_06599T0	RYS*VLPGDTAPGR	296965	193052	82307.7	88221.5	107070	177918	180656	103603	0.123	0.304	0.335
CNAG_06604T0	VSGGDTEDTAPVDS*DGEAVK	122571	68463.8	181960	101221	63366.5	121856	72.619	35015.4	0.442	0.428	0.385
CNAG_06616T0	RFPS*PYR	322330	293891	477190	405155	614515	511828	789608	436034	0.09	0.187	0.504
CNAG_06617T0	ARAEHTSQSQSS*PSASLSSSPKR	65540.4	282166	55921.1	12496.7	113768	5253.48	9686.35	277064	0.258	0.969	0.762
CNAG_06624T0	FKEEDELS*N[115.0269]PEEADM[147.0354]YFTDR	228.322	0	96.169	3383.53	69.102	8.377	107405	134.314	0.395	0.292	0.679
CNAG_06624T0	FKEEDELS*NPEEADMYFTDR	133025	648031	983795	538087	801474	632748	459126	478063	0.445	0.956	0.382
CNAG_06627T0	RYS*KDDAMDVDDDVK	67309	66232.8	453465	498842	121096	481376	30791.7	159982	0.013	0.505	0.258
CNAG_06631T0	GYFFSPPDQEPSAPQS*PTVAPKPR	179686	161816	520876	477296	652893	747912	1.37484e+06	1.07083e+06	0.005	0.069	0.063
CNAG_06648T0	AFIEDT*DDEGEEEDM[147.0354]EMES*EDDEPALQGSR	66258.8	58956.3	89140.9	84955.1	17289.7	71594.8	86896.4	43160.3	0.076	0.423	0.498
CNAG_06666T0	SLT*GSYFPSQK	87094	121113	316166	151984	248597	188074	537659	505712	0.252	0.977	0.253
CNAG_06683T0	AFS*PTPIDEEQ[129.0426]VLNDDR	10641.4	7472.54	14037.8	75411.7	21325.5	25026.3	399373	19353.5	0.359	0.754	0.637
CNAG_06688T0	RQS*GISSVGLGLAAQSHLK	295390	673211	586756	288677	409469	216302	490211	437568	0.896	0.568	0.796
CNAG_06730T0	ILVAGEPNVSY[243.0297]IC[160.0307]SR	4405008	5.40382e+06	7.27544e+06	3944067	5781498	5154699	10000000	8534317	0.814	0.961	0.312
CNAG_06746T0	APAS*Q[129.0426]ASKAPAAASKAPAK	155146	131734	21810.6	12010.4	27114.1	14159.1	195.837	110080	0.069	0.707	0.761
CNAG_06746T0	APAS*QAS*KAPAAASK	286014	185481	403380	390473	236149	162838	24436.8	504578	0.239	0.162	0.555
CNAG_06746T0	APAS*QASKAPAAASK	2.96752e+06	6835429	2.91628e+06	3.34321e+06	5500924	3977799	3572882	11170000	0.539	0.207	0.431
CNAG_06746T0	APAS*QASKAPAAASKAPAK	2508883	2.85701e+06	380328	452820	1.06056e+06	465364	1.9721e+06	4.11343e+06	0.005	0.416	0.105
CNAG_06751T0	S*PIEQLQR	76093.9	72471.7	63454	84391.1	65344.3	121587	81269.1	40245.8	0.935	0.643	0.61
CNAG_06756T0	LHDNES*EIDETDS*HIEEQVNAR	130239	234399	382052	133944	286775	149131	16159.4	243889	0.719	0.9	0.512
CNAG_06756T0	LHDNES*EIDETDSHIEEQVNAR	333682	861185	554622	216115	806750	338273	262559	1.28611e+06	0.58	0.587	0.642
CNAG_06766T0	KPTKPLTVNLDES*DGEASEK	4.64027e+06	4171451	2.48367e+06	2.98533e+06	3114215	3626458	4.79673e+06	4.84794e+06	0.068	0.224	0.101
CNAG_06826T0	DIFLDEFADT*DS*APS*DEDEEAQLLR	9166.66	46129.8	17705.6	7098.99	3745.1	32908.1	31152.7	0	0.595	0.994	0.569
CNAG_06828T0	SAS*FSHVPVDR	344889	745070	428817	115097	343722	401069	458795	578452	0.414	0.577	0.418
CNAG_06837T0	LGS*NPTSSDTR	202878	88941.9	163749	178288	162101	211418	187713	84978.3	0.664	0.654	0.585
CNAG_06837T0	NVRPPAS*S*EDEDELETPVAPADPK	817330	1259719	710717	581009	976420	658099	77538.4	1.00755e+06	0.245	0.453	0.633
CNAG_06837T0	NVRPPASS*EDEDELETPVAPADPK	740651	901578	504078	298342	204337	146603	82623.2	216610	0.183	0.144	0.228
CNAG_06892T0	KVT*GGSVPK	38263.5	33754.3	40997.3	9683.78	15353.2	8702.46	114.518	26434.7	0.563	0.587	0.531
CNAG_06892T0	S*PPHRPTDM[147.0354]DEIPDIPDS*PTAAPTR	123335	246860	59792.1	146566	258668	182815	804.765	488278	0.393	0.285	0.713
CNAG_06896T0	GFNS*PAVAR	29985.6	42567.6	29729.9	15971.8	72388.8	3037.88	1294.4	57150.8	0.329	0.849	0.71
CNAG_06896T0	M[147.0354]RS*LQFDRK	239627	443176	116138	94759.5	159345	189505	1582.14	233930	0.141	0.066	0.62
CNAG_06896T0	S*LQFDRK	467032	741877	400340	389172	550905	294633	19.484	717224	0.333	0.958	0.538
CNAG_06896T0	TRES*LDI	67744.3	20593	21101.8	18286.7	17288.3	40552.4	38923.6	21013	0.474	0.61	0.431
CNAG_06896T0	YNTM[147.0354]FGAPAGM[147.0354]GTAPQPAAS*PDWSSANKR	272012	468605	82622.3	134987	36691.1	112344	194580	125294	0.081	0.533	0.359
CNAG_06896T0	YNTMFGAPAGMGTAPQPAAS*PDWSSANKR	534632	260698	225014	196842	272240	198927	289116	332793	0.349	0.639	0.058
CNAG_06897T0	RPS*TLSFQQK	261033	203316	113426	140219	323987	327412	236577	248340	0.069	0.07	0.089
CNAG_06897T0	RQS*ITTETETETGATGATGATGAIGGGVGHPTR	38612	1.0841e+06	768490	933408	1.07615e+06	1.1004e+06	1.28483e+06	939264	0.551	0.232	0.316
CNAG_06900T0	EGLM[147.0354]GNS*EVGHLNIGAGR	228025	549924	616246	905384	689805	717516	1.39093e+06	956565	0.312	0.808	0.247
CNAG_06900T0	EGLMGNS*EVGHLNIGAGR	633791	639761	2.23824e+06	1.7636e+06	2068140	1.76948e+06	2791103	2.82993e+06	0.066	0.819	0.21
CNAG_06906T0	DVPPHQAGVAPPIVS*PSLADTEQTWSR	5213980	2.03443e+06	3.61876e+06	4.09966e+06	3.99218e+06	6.42113e+06	6.01811e+06	3989582	0.782	0.448	0.44
CNAG_06906T0	LRTPTTT*SR	5529.88	1298.1	15552.1	20251.2	23997.8	37059.7	2139.82	24332.2	0.224	0.204	0.594
CNAG_06906T0	QAT*FAGAPVQR	69006.6	44397.6	53914.1	135955	202788	304570	119.771	267572	0.513	0.224	0.609
CNAG_06906T0	QSS*ADSTPSSGAPQER	158350	44749.9	395118	765839	558021	1.3601e+06	292339	127737	0.158	0.501	0.193
CNAG_06906T0	TAGS*PSATAN[115.0269]ATPAAPASGIFGAAKPIDSAAR	1.5036e+06	1.15672e+06	562853	400744	838001	951697	999735	1.23948e+06	0.047	0.134	0.068
CNAG_06906T0	TAGS*PSATANATPAAPASGIFGAAKPIDSAAR	6617656	5.22421e+06	2222693	3.00692e+06	4371268	4234985	7.5937e+06	6254256	0.056	0.18	0.045
CNAG_06906T0	VDRDVPPHQAGVAPPIVS*PSLADTEQTWSR	464374	276760	382708	473785	401892	535284	516635	454340	0.627	0.683	0.429
CNAG_06920T0	EVERPVS*PGAAGINGN[115.0269]ADSSSGWLEVGKK	450299	674868	749385	408426	912901	573569	1.88491e+06	1.26162e+06	0.993	0.559	0.124
CNAG_06927T0	AMS*EGS*DMVMDKDD	107357	15341.3	279171	126351	100423	131427	73310.4	16256	0.337	0.42	0.224
CNAG_06930T0	KVT*KDIDEDDLAFK	7297.81	7981.83	125854	60429	331703	82160.3	3324.28	145308	0.091	0.526	0.597
CNAG_07319T0	TNKAET*PTHEHENPASLSTNPSK	200953	247515	637288	254354	416655	189508	647.577	313288	0.413	0.614	0.473
CNAG_07329T0	PS*PPPQPVPTR	2.62365e+06	3.56838e+06	891305	473461	932056	147365	5046.13	1026346	0.083	0.652	0.559
CNAG_07333T0	EILEHGS*PEVEELVLT	9437.27	243765	15972.8	123139	2804.47	19697.7	560929	3446.41	0.972	0.333	0.998
CNAG_07347T0	LVVIPNHEPDVTQPDDSEDEDDS*MDIEVEEM[147.0354]D	345194	177723	21957	190534	202049	302920	57351.6	17574.2	0.42	0.427	0.636
CNAG_07362T0	SEFES*C[160.0307]GEVVSAR	62155.7	66966.9	76938.8	131680	102615	119109	71802.2	77243.1	0.342	0.787	0.461
CNAG_07373T0	RPS*VTALMSPISEK	190921	331664	451434	227141	409886	388625	551892	456366	0.642	0.637	0.405
CNAG_07373T0	RPSVTALMS*PISEK	241793	620018	582674	219752	729088	268986	1.30314e+06	1.14054e+06	0.918	0.789	0.236
CNAG_07373T0	TPS*SAPVPRPAGSLYPPATLK	1.34993e+06	1203776	1.15477e+06	490905	1.78197e+06	1.94423e+06	3.80043e+06	3.1136e+06	0.432	0.278	0.159
CNAG_07374T0	ES*DGPHLSASDAHPTIHDLPGPSTTYIPR	137016	196579	396108	422733	444076	467470	428178	485803	0.115	0.129	0.305
CNAG_07374T0	LAN[115.0269]GAVN[115.0269]GAGDS*DEEEAPK	943240	390744	550982	577231	256455	591595	12977.2	139502	0.895	0.538	0.274
CNAG_07374T0	RLAN[115.0269]GAVN[115.0269]GAGDS*DEEEAPK	374935	141640	194705	264506	91666.1	215395	18839.1	94770	0.98	0.453	0.276
CNAG_07410T0	S*SSPAPQALSAAR	330889	617520	625609	135289	303971	94467.8	163445	569806	0.67	0.635	0.966
CNAG_07410T0	SS*SPAPQALSAAR	2635.11	2739.1	3319.68	63806.4	4405.44	97086.8	379187	7232.56	0.458	0.885	0.66
CNAG_07413T0	AIDS*DEEEQTAIK	712091	436306	735376	318659	294455	421381	362253	104492	0.804	0.585	0.362
CNAG_07413T0	KAIDS*DEEEQTAIK	516902	292754	460929	205954	173336	304446	929.058	92814.5	0.687	0.617	0.364
CNAG_07438T0	NQEFTGDEPEERPYHASVLPIKAS*PK	3.09998e+06	3.03312e+06	1.28083e+06	1.42687e+06	1645994	1.54065e+06	1.59774e+06	1143150	0.035	0.148	0.999
CNAG_07445T0	KLS*ETTITK	28283.3	79973.1	46491.4	29873.8	58802.1	23799.8	1511.83	89639.6	0.725	0.995	0.67
CNAG_07451T0	IGHPAS*PANLAANPPVGFAASR	1.43149e+06	1.43182e+06	964934	978899	1.08896e+06	1.09999e+06	1.73682e+06	1.49298e+06	0.012	0.008	0.092
CNAG_07453T0	DKQDAGDGPAT*PELPATETLAEEPIGDVKPAESN[115.0269]GDVEMTETDNAEAK	317196	413122	828922	284218	590140	286415	41196	140271	0.681	0.824	0.153
CNAG_07469T0	AGS*PLSISSPGR	77144.1	140847	224201	283673	260896	236003	374054	275700	0.175	0.915	0.343
CNAG_07469T0	STSAIAS*PR	4859.05	39029.4	3603.18	4584.45	18616.9	538.602	0	1855.48	0.448	0.911	0.44
CNAG_07494T0	GDLFDS*EDEEDQEDQVLSTHEK	248662	285364	365332	303309	318906	243710	59218.4	78706.4	0.205	0.403	0.018
CNAG_07494T0	GDLFDS*EDEEDQEDQVLSTHEKR	296203	227428	203584	162726	188904	175153	207168	205593	0.18	0.996	0.463
CNAG_07494T0	SIDDSN[115.0269]GDAEEDFEGNPGS*DDS*DEDMTLEEFR	308021	166423	462370	445855	239553	329035	200150	93932.3	0.264	0.199	0.194
CNAG_07494T0	VKGDLFDS*EDEEDQEDQVLSTHEK	1.79924e+06	1.60409e+06	2.59783e+06	2.61295e+06	2.3875e+06	1.8448e+06	1026954	1.89505e+06	0.084	0.342	0.29
CNAG_07494T0	VKGDLFDS*EDEEDQEDQVLSTHEKR	6.79374e+06	7181478	4.53176e+06	3308426	5473442	1.48527e+06	5.27793e+06	7878245	0.157	0.721	0.19
CNAG_07511T0	AKPAS*KGAKPTSTDSPLDTVK	28535.2	34569.6	67776.2	40869.1	43545.4	97817.9	336351	343820	0.262	0.704	0.085
CNAG_07511T0	GAKPTS*TDSPLDTVK	115539	146652	259070	112275	434706	243230	30851.5	874161	0.634	0.345	0.986
CNAG_07511T0	GAKPTSTDS*PLDTVK	194114	237593	814371	488382	1068905	758572	1.82253e+06	1.48201e+06	0.113	0.381	0.129
CNAG_07517T0	DIEHPPMASLSLNPNPSHQSHTLSHKPS*R	1.29867e+06	1.04521e+06	762672	816831	2.24279e+06	1244531	3.25856e+06	3062263	0.147	0.234	0.001
CNAG_07517T0	QSS*SNLPSAGR	98826.8	35355.5	4827.63	12464	119960	211171	168704	2548.03	0.102	0.049	0.721
CNAG_07517T0	VTTGPPAIFSSPS*R	430234	420620	359427	347817	515364	668232	750804	527256	0.017	0.155	0.187
CNAG_07522T0	LGEAGS*DDEDEVTSGTK	76735.5	17513.4	95237.7	113066	36631.5	82781.9	49903.6	15091.9	0.391	0.356	0.264
CNAG_07522T0	LSVVTPS*PR	350499	252543	347198	384879	621301	819329	780973	618287	0.416	0.098	0.075
CNAG_07532T0	AT*SPTDSVASNSGFGGKPIEPR	189581	462338	186503	194787	296512	209714	1.14974e+06	862925	0.504	0.361	0.05
CNAG_07538T0	ASS*PIAEPEPEPDIESPNPR	16686.7	22055.4	90685.1	64884.2	66536.3	157818	20584.9	111543	0.026	0.624	0.676
CNAG_07539T0	AIVLS*S*DDEPAPAR	48798.7	135329	223382	56005.4	203717	125351	5748.72	102237	0.749	0.698	0.471
CNAG_07558T0	LM[147.0354]EQM[147.0354]GGM[147.0354]GAM[147.0354]GDM[147.0354]GGAGSGPDFGGDEEEGS*GDEDEVKPAEDK	94235.2	464393	69329.4	288169	63395.7	153203	164.984	222035	0.749	0.716	0.54
CNAG_07558T0	LM[147.0354]EQM[147.0354]GGM[147.0354]GAM[147.0354]GDMGGAGSGPDFGGDEEEGS*GDEDEVKPAEDK	234145	532136	293132	606600	209279	179728	100303	389328	0.777	0.268	0.454
CNAG_07558T0	LM[147.0354]EQM[147.0354]GGMGAMGDM[147.0354]GGAGSGPDFGGDEEEGS*GDEDEVKPAEDK	228527	407010	393940	976431	401786	58052.1	14196.1	807362	0.337	0.362	0.541
CNAG_07558T0	LMEQM[147.0354]GGM[147.0354]GAM[147.0354]GDM[147.0354]GGAGSGPDFGGDEEEGS*GDEDEVKPAEDK	951035	1.64636e+06	669158	1.74774e+06	475312	269478	32284.5	875218	0.822	0.215	0.453
CNAG_07558T0	LMEQM[147.0354]GGM[147.0354]GAM[147.0354]GDMGGAGSGPDFGGDEEEGS*GDEDEVKPAEDK	226654	346031	188615	1.20513e+06	218734	570428	35023.5	283827	0.668	0.809	0.381
CNAG_07558T0	LMEQMGGM[147.0354]GAM[147.0354]GDM[147.0354]GGAGSGPDFGGDEEEGS*GDEDEVKPAEDK	504749	701410	1.02665e+06	3317503	707633	593488	372581	1.53216e+06	0.288	0.32	0.436
CNAG_07558T0	LMEQMGGM[147.0354]GAM[147.0354]GDMGGAGSGPDFGGDEEEGS*GDEDEVKPAEDK	1.1979e+06	962738	2344140	4420254	2.12871e+06	3.51545e+06	4669027	2294229	0.15	0.728	0.975
CNAG_07558T0	LMEQMGGMGAM[147.0354]GDMGGAGSGPDFGGDEEEGS*GDEDEVKPAEDK	639825	285321	1.92903e+06	2.38621e+06	1.79279e+06	1.50067e+06	1.95397e+06	1.66806e+06	0.137	0.196	0.332
CNAG_07558T0	LMEQMGGMGAMGDMGGAGSGPDFGGDEEEGS*GDEDEVKPAEDK	884303	275728	3172903	1.67708e+06	2.45654e+06	1.82916e+06	1939829	2.03277e+06	0.182	0.84	0.72
CNAG_07567T0	EAAPPPAAAAAS*PASK	4.11907e+06	4.72875e+06	1.1074e+06	1.33763e+06	846411	718783	912546	1.04403e+06	0.011	0.073	0.211
CNAG_07571T0	LVDSPT*S*TKSPIHTTGGAFPHDIPSPSPIAR	332461	318362	800271	789640	625239	829491	945767	762680	0.008	0.612	0.649
CNAG_07571T0	RLS*TAAS*HTAAHGDFSPRPPASR	1102420	1.45802e+06	944619	685957	368819	405460	447450	400420	0.168	0.114	0.126
CNAG_07571T0	RLS*TAASHTAAHGDFSPRPPASR	3.93629e+06	6989855	6.25421e+06	6136402	4.25534e+06	3.73019e+06	5829780	4534422	0.666	0.089	0.376
CNAG_07571T0	S*ATRGDNFEAIGEEAPK	851943	1.02176e+06	780529	765162	652247	673986	1.02361e+06	741801	0.283	0.026	0.592
CNAG_07571T0	SAS*VATSATTPQSHR	371539	208351	394153	155595	590513	141422	71245.5	596976	0.855	0.875	0.895
CNAG_07571T0	SAT*RGDNFEAIGEEAPK	519552	677196	460061	529792	346114	368838	328661	385773	0.377	0.095	0.094
CNAG_07595T0	AQT*IPVAASIYTPTNPSASSPR	152020	68396.8	98720.6	145506	146923	159989	187755	158868	0.762	0.418	0.281
CNAG_07595T0	SAS*PQKPDGQSGLGSGSHTPR	685098	1.21367e+06	313187	114406	694158	109688	3807.58	445590	0.144	0.763	0.637
CNAG_07628T0	AAVTT*PGEGEGDEFMTIGK	13905.5	195238	34073.7	394149	157883	138329	1035987	63416.2	0.701	0.875	0.711
CNAG_07631T0	LHGSPNKAPLS*PVPK	97260.7	124148	341349	240651	312918	279973	471195	382544	0.056	0.886	0.221
CNAG_07631T0	SLS*TPDLM[147.0354]R	23760.9	41368.6	40742.7	14594.9	34720.7	45382.1	77874.5	73756.4	0.719	0.512	0.27
CNAG_07640T0	TEPAQQT*PTGEVDVQQEEYRPR	325558	136904	302925	412932	341260	547877	243284	475995	0.433	0.561	0.93
CNAG_07660T0	YGGHS*MSDPGTTYR	305041	277255	931675	500171	1.62967e+06	2.34266e+06	13999.5	1.29807e+06	0.216	0.128	0.604
CNAG_07665T0	DAPPLIPFPTAS*PEAEKPSKAESEPSWR	314925	196531	473977	498639	438610	999780	1.22706e+06	858632	0.212	0.59	0.143
CNAG_07665T0	DGKDGSFSVLS*EDGKPGVR	356008	291284	49495.4	50288.4	80746.6	74784.2	23872.9	91346.1	0.033	0.046	0.937
CNAG_07669T0	T*DSSQAVSFTDM[147.0354]AR	210274	149493	201016	129546	21972.4	18899.8	15150.6	33458.8	0.769	0.045	0.075
CNAG_07669T0	TDS*SQAVSFTDMAR	239126	4298.37	8939.83	2431.52	12709	6563.44	147316	17547.2	0.507	0.482	0.221
CNAG_07694T0	KFS*PTLEK	110821	294834	383516	120683	393745	285953	717585	842023	0.84	0.58	0.264
CNAG_07717T0	APT*PPKSDDGEPVT*EIHMNGDQATVVEVPSSR	24507.9	162144	1645.95	194561	64262.1	21918.6	403499	70980.3	0.693	0.809	0.513
CNAG_07717T0	LGS*DGEEDVEGDTTLR	356118	237373	868582	598634	349625	447021	453564	125516	0.082	0.133	0.319
CNAG_07718T0	EHAPPS*PEAAPAPVEER	213661	650042	602098	420940	792928	482957	170018	875254	0.685	0.575	0.801
CNAG_07718T0	ERPRSPT*GARS*PPPAPPPPSASATSTSAPPPPPAPTSSSSVPSTK	770187	1.15579e+06	1.02236e+06	747568	558132	492807	1.12382e+06	1.12546e+06	0.796	0.153	0.354
CNAG_07718T0	ERPRSPTGARS*PPPAPPPPS*ASATSTSAPPPPPAPTSSSSVPSTK	710075	932152	863129	612667	535861	425381	1.09757e+06	916957	0.661	0.196	0.276
CNAG_07796T0	RNS*EEVIQQLSEEEQQLR	76762.7	105835	152292	145659	137051	159116	9544.6	90331.3	0.191	0.928	0.385
CNAG_07846T0	EGS*LEPAQAESSAALATK	1627544	1.81455e+06	857222	1.8322e+06	1971655	1495262	1.07914e+06	1.59281e+06	0.557	0.556	0.928
CNAG_07846T0	EGS*LEPAQAESSAALATKK	2.21821e+06	2293457	1.88284e+06	798600	1.67282e+06	370174	37132.9	1.29729e+06	0.39	0.671	0.506
CNAG_07846T0	QKDT*PS*PTGEEPAQPPKKPQASFSAFASSASPFASLK	547919	560902	838267	798158	389427	889386	1.77828e+06	1.40966e+06	0.016	0.571	0.099
CNAG_07846T0	RAADAS*EELIEQEGEEDVDADADGAADTAEENVGEVR	83987.9	92295.7	59283.8	46754.6	53296.7	35094.7	485.215	64840.8	0.109	0.518	0.528
CNAG_07846T0	VREGS*LEPAQAESSAALATK	1904756	2.04113e+06	2.01372e+06	1.14155e+06	1.8359e+06	738237	417923	1.73767e+06	0.523	0.679	0.564
CNAG_07846T0	VREGS*LEPAQAESSAALATKK	5991800	7116552	3979171	2.40286e+06	4.69325e+06	4.19076e+06	337852	6.77548e+06	0.179	0.38	0.717
CNAG_07857T0	ARS*PPPHMR	630.048	1683.79	1447.22	432.564	544.286	33677.1	724128	810.394	0.768	0.56	0.495
CNAG_07857T0	EDS*PPLPSGWTAVM[147.0354]SK	286597	510393	216111	492943	219999	395924	492719	234794	0.786	0.862	0.948
CNAG_07857T0	NTGQANNVREDS*PPLPSGWTAVM[147.0354]SK	846922	1062905	224333	530580	324834	308440	1.29124e+06	794577	0.239	0.874	0.194
CNAG_07857T0	S*PPPLRGPPGRS*PPPSFGGPGPLPPR	822035	954827	800606	1.19338e+06	1.08682e+06	897851	1.13018e+06	1.08543e+06	0.711	0.968	0.644
CNAG_07857T0	T*PPHAAPQGDYR	245784	276444	259812	472064	306548	431385	756766	138246	0.5	0.925	0.942
CNAG_07940T0	S*SPPHVPVQHR	201753	652270	320765	384121	363262	311020	394.563	488095	0.964	0.751	0.531
CNAG_07941T0	HRQFS*AGTAPR	31970.7	53384.7	18490.1	4163.97	35262.2	23111.2	3134.63	155489	0.261	0.345	0.722
CNAG_07941T0	M[147.0354]SAVTVSSGPPS*PTVLAPAPDGPGR	53629.3	155550	16302.3	30181.4	41663.8	7908.19	71528	78742.1	0.179	0.852	0.15
CNAG_07941T0	QFS*AGTAPR	182029	192105	316840	315015	412334	292905	643283	652390	0.031	0.676	0.002
CNAG_07941T0	RDS*IVGEEEKK	130829	1440.17	17603.4	28777.1	5781.19	50694.8	41258	2737.6	0.863	0.844	0.678
CNAG_07941T0	RRDS*IVGEEEK	53841.1	38349.4	83587.6	97075	60283.4	81444.4	108725	18251.4	0.113	0.314	0.574
CNAG_07941T0	VTTM[147.0354]S*PGELATTPR	53985.3	499167	138398	228886	131384	133577	324565	485383	0.954	0.449	0.136
CNAG_07941T0	VTTMS*PGELATTPR	432376	548279	689404	518838	448740	347226	798123	767017	0.385	0.163	0.305
S*, Phospho-serine, T*, Phospho threonine
