# Supplementary material for: Calcineurin Targets Involved in Stress Survival and Fungal Virulence
Source: PLoS Pathog. 2016 Sep 9;12(9):e1005873. doi: 10.1371/journal.ppat.1005873 (PMC5017699; doi:10.1371/journal.ppat.1005873)
Supplement: S2 Table — (XLSX) [file ppat.1005873.s007.xlsx]

## Sheet: Sheet1
S2 Table. Phosphopeptides exhibiting a two-fold or more induction or reduction following FK506 treatment at 37°C.
	Primary Protein Name	Protein Description	Modified Peptide Sequence	WT+FK506/WT (fold change)	WT+FK506/WT T-test P-value
1	CNAG_03809T0	CNAG_03809 | H99 conserved hypothetical protein (653 aa)	RPS*HDPPR	31.5506	0.036
2	CNAG_07517T0	CNAG_07517 | H99 conserved hypothetical protein (487 aa)	QSS*SNLPSAGR	19.1498	0.049
3	CNAG_01130T0	CNAG_01130 | H99 conserved hypothetical protein (747 aa)	KPS*ASATPATTASPDPEPK	14.8893	0.022
4	CNAG_03841T0	CNAG_03841 | H99 conserved hypothetical protein (862 aa)	VAIS*PMTTNR	5.02207	0.019
5	CNAG_04570T0	CNAG_04570 | H99 conserved hypothetical protein (896 aa)	DGAASGSQSGLVTAGEEGAQGLQAS*PR	4.41805	0.028
6	CNAG_00156T0	CNAG_00156 | H99 conserved hypothetical protein (1095 aa)	RQDGFNVPS*PQSHPLPR	4.34689	0.018
7	CNAG_00156T0	CNAG_00156 | H99 conserved hypothetical protein (1095 aa)	VIS*NTSHPSQYPSR	4.22505	0.022
8	CNAG_04796T0	CNAG_04796 | H99 serine/threonine-protein phosphatase 2B catalytic subunit A1 (640 aa)	S*LENTMHLIR	3.8398	0.044
9	CNAG_02046T0	CNAG_02046 | H99 poly(A)-binding protein binding protein (808 aa)	ADAAPFKPGQPSVS*PSIAPHQPSAGPSNTSASTAVPK	3.45649	0.011
10	CNAG_03357T0	CNAG_03357 | H99 conserved hypothetical protein (613 aa)	LTQAPS*PSNPIK	3.41674	0.018
11	CNAG_00496T0	CNAG_00496 | H99 conserved hypothetical protein (408 aa)	YSLPKS*PSANGLEK	3.29832	0.014
12	CNAG_04659T0	CNAG_04659 | H99 pyruvate decarboxylase (624 aa)	S*VDSPVVPDPKGDEIKHEWLWPR	3.20128	0.038
13	CNAG_02046T0	CNAG_02046 | H99 poly(A)-binding protein binding protein (808 aa)	ADAAPFKPGQPS*VSPSIAPHQPSAGPSNTSASTAVPK	3.1765	0.042
14	CNAG_00346T0	CNAG_00346 | H99 conserved hypothetical protein (171 aa)	TST*LTLTQTHTTPTDTPPQTVLHLR	3.05493	0.042
15	CNAG_02568T0	CNAG_02568 | H99 UBA/TS-N domain-containing protein (1594 aa)	RQAS*HATSALSPTPTGQQPSSFQGSTFASPFSASPAPAAAPASR	2.60616	0.011
16	CNAG_02164T0	CNAG_02164 | H99 conserved hypothetical protein (997 aa)	ETLPS*PALAK	2.31482	0.038
17	CNAG_00148T0	CNAG_00148 | H99 conserved hypothetical protein (1999 aa)	AIS*PSLSPHMSSVSAEPVQAPLSGPPR	2.30663	0.044
18	CNAG_00246T0	CNAG_00246 | H99 conserved hypothetical protein (693 aa)	LTNS*PSYPFPK	2.2066	0.012
19	CNAG_00520T0	CNAG_00520 | H99 conserved hypothetical protein (1642 aa)	VLAPAPAPAPAAPS*SEDHGGWAGEPEKHSPAPASVAPVQESVSADGDGGWGGEPEKIEVAR	2.18063	0.027
20	CNAG_01583T0	CNAG_01583 | H99 vacuolar-sorting protein SNF7 (221 aa)	LAGADRVPSHLPAS*PVGQTTGR	2.13848	0.002
21	CNAG_03143T0	CNAG_03143 | H99 conserved hypothetical protein (84 aa)	SYT*QEIGDAFSGNKNDNQESLTDK	2.04936	0.027
22	CNAG_01464T0	CNAG_01464 | H99 flavohemoglobin (505 aa)	RAGST*GCPFSSGLPLPDPGHR	1.97446	0.033
23	CNAG_01125T0	CNAG_01125 | H99 conserved hypothetical protein (1051 aa)	RVT*AVDGPIGIHEAGK	-2.59548	0.024
24	CNAG_06103T0	CNAG_06103 | H99 RNA binding protein (688 aa)	SKS*PTPEPRPK	-4.07466	0.009
25	CNAG_06577T0	CNAG_06577 | H99 conserved hypothetical protein (644 aa)	HDALS*VK	-4.2568	0.045
26	CNAG_03479T0	CNAG_03479 | H99 conserved hypothetical protein (1166 aa)	ATS*QVYPR	-4.89632	0.044
27	CNAG_04361T0	CNAG_04361 | H99 conserved hypothetical protein (996 aa)	TIS*HDESSPR	-4.95588	0.039
28	CNAG_05768T0	CNAG_05768 | H99 conserved hypothetical protein (495 aa)	SDT*NVLQSQGVMPR	-6.72255	0.042
29	CNAG_07669T0	CNAG_07669 | H99 sorting nexin-3 (246 aa)	T*DSSQAVSFTDMAR	-8.08771	0.045
30	CNAG_03873T0	CNAG_03873 | H99 conserved hypothetical protein (194 aa)	RGS*ADELQDK	-12.5036	0.041
S*, Phospho-serine, T*, Phospho threonine
