# Supplementary material for: Calcineurin Targets Involved in Stress Survival and Fungal Virulence
Source: PLoS Pathog. 2016 Sep 9;12(9):e1005873. doi: 10.1371/journal.ppat.1005873 (PMC5017699; doi:10.1371/journal.ppat.1005873)
Supplement: S3 Table — (XLSX) [file ppat.1005873.s008.xlsx]

## Sheet: Sheet1
S3 Table. Phosphopeptides exhibiting a two-fold or more induction or reduction in the cna1∆ mutant at 37°C versus the WT at 37°C.
Primary Protein Name	Protein Description	Modified Peptide Sequence	cna1∆ 37°C/WT 37°C (fold)	cna1∆ 37°C/WT 37°C T-test P-value
CNAG_04659T0	CNAG_04659 | H99 pyruvate decarboxylase (624 aa)	SVDS*PVVPDPKGDEIKHEWLWPR	29.5127	0.019
CNAG_04659T0	CNAG_04659 | H99 pyruvate decarboxylase (624 aa)	S*VDSPVVPDPKGDEIKHEWLWPR	14.2185	0.008
CNAG_01130T0	CNAG_01130 | H99 conserved hypothetical protein (747 aa)	KPS*ASATPATTASPDPEPK	11.6938	0.015
CNAG_02046T0	CNAG_02046 | H99 poly(A)-binding protein binding protein (808 aa)	RAMGQSSAALRPNPTFESNTNGSTPIPAKPAS*PAAHETAPPAPER	9.23461	0.049
CNAG_01464T0	CNAG_01464 | H99 flavohemoglobin (505 aa)	NNEPNS*PIKPITYVTVAR	7.09427	0.018
CNAG_02208T0	CNAG_02208 | H99 ribonucleoside-diphosphate reductase large chain (864 aa)	KVT*IATTASHHPPQPNEASDSR	6.47905	0.049
CNAG_02046T0	CNAG_02046 | H99 poly(A)-binding protein binding protein (808 aa)	DSPAKS*PVILNSVK	6.39035	0.048
CNAG_00194T0	CNAG_00194 | H99 conserved hypothetical protein (245 aa)	GT*SPLAAQPFSTALPAPPAR	5.45622	0.049
CNAG_07532T0	CNAG_07532 | H99 conserved hypothetical protein (457 aa)	AT*SPTDSVASNSGFGGKPIEPR	5.27856	0.05
CNAG_03357T0	CNAG_03357 | H99 conserved hypothetical protein (613 aa)	LTQAPS*PSNPIK	5.12103	0.013
CNAG_00148T0	CNAG_00148 | H99 conserved hypothetical protein (1999 aa)	AIS*PSLSPHMSSVSAEPVQAPLSGPPR	4.9587	0.022
CNAG_03360T0	CNAG_03360 | H99 conserved hypothetical protein (495 aa)	MLGGS*PNASPVPSAPSGAGGWGEPASTPAPSETSSTSAGIHPSR	4.85767	0.049
CNAG_00156T0	CNAG_00156 | H99 conserved hypothetical protein (1095 aa) CRZ1	RQDGFNVPS*PQSHPLPR	4.6642	0.015
CNAG_02046T0	CNAG_02046 | H99 poly(A)-binding protein binding protein (808 aa)	ADAAPFKPGQPSVS*PSIAPHQPSAGPSNTSASTAVPK	4.54395	0.005
CNAG_02046T0	CNAG_02046 | H99 poly(A)-binding protein binding protein (808 aa)	ADAAPFKPGQPS*VSPSIAPHQPSAGPSNTSASTAVPK	4.48932	0.005
CNAG_04441T0	CNAG_04441 | H99 polyadenylate-binding protein (671 aa)	NGGPS*PVGAPQGLPAGSMPR	4.12973	0.035
CNAG_07517T0	CNAG_07517 | H99 conserved hypothetical protein (487 aa)	DIEHPPMASLSLNPNPSHQSHTLSHKPS*R	4.00178	0.001
CNAG_05134T0	CNAG_05134 | H99 ornithine-oxo-acid transaminase (453 aa)	S*PIASTASPLK	3.98084	0.048
CNAG_04659T0	CNAG_04659 | H99 pyruvate decarboxylase (624 aa)	SVDS*PVVPDPK	3.81984	0.032
CNAG_05734T0	CNAG_05734 | H99 conserved hypothetical protein (1220 aa)	KPTAPATSTGFDDDAWTIKPISKPASPAPAAITTSS*S*PASSAPVLTSPK	3.75517	0.027
CNAG_00496T0	CNAG_00496 | H99 conserved hypothetical protein (408 aa)	YSLPKS*PSANGLEK	3.71557	0.007
CNAG_03841T0	CNAG_03841 | H99 conserved hypothetical protein (862 aa)	VAIS*PMTTNR	3.67611	0.026
CNAG_01428T0	CNAG_01428 | H99 initiation factor 5a (159 aa)	KLEDIS*PSTHNMDVPNVR	3.62907	0.017
CNAG_01464T0	CNAG_01464 | H99 flavohemoglobin (505 aa)	RAGS*TGCPFSSGLPLPDPGHR	3.45639	0.02
CNAG_02810T0	CNAG_02810 | H99 pumilio-family RNA binding protein (982 aa)	KTS*PTAGMADSIASLPAMPSK	3.4557	0.027
CNAG_00717T0	CNAG_00717 | H99 conserved hypothetical protein (437 aa)	KRVDLMSTSPT*ASSHLK	3.40987	0.036
CNAG_05781T0	CNAG_05781 | H99 dynein (113 aa)	SPS*PEQQGVKFPR	3.39886	0.03
CNAG_01464T0	CNAG_01464 | H99 flavohemoglobin (505 aa)	AGS*TGCPFSSGLPLPDPGHR	3.38979	0.0009514
CNAG_02568T0	CNAG_02568 | H99 UBA/TS-N domain-containing protein (1594 aa)	RQAS*HATSALSPTPTGQQPSSFQGSTFASPFSASPAPAAAPASR	3.10234	0.011
CNAG_04027T0	CNAG_04027 | H99 conserved hypothetical protein (287 aa)	T*SPRPDAIPLPK	3.02351	0.035
CNAG_03836T0	CNAG_03836 | H99 conserved hypothetical protein (690 aa)	AFHKPAS*PVAPPRGPNTISLSPPVAPAKDTPR	2.93308	0.04
CNAG_02396T0	CNAG_02396 | H99 conserved hypothetical protein (419 aa)	RAS*PSYQPYHSR	2.93066	0.016
CNAG_03463T0	CNAG_03463 | H99 conserved hypothetical protein (688 aa)	AEAS*PTPGESEFHTPLSSPKPVR	2.90144	0.041
CNAG_05745T0	CNAG_05745 | H99 cytoplasmic protein (1134 aa)	SHS*PAAPTTPSSAVAAWGGAGEAPKK	2.85137	0.021
CNAG_01583T0	CNAG_01583 | H99 vacuolar-sorting protein SNF7 (221 aa)	LAGADRVPSHLPAS*PVGQTTGR	2.81303	0.035
CNAG_03360T0	CNAG_03360 | H99 conserved hypothetical protein (495 aa)	MLGGS*PNASPVPSAPSGAGGWGEPASTPAPSETSSTSAGIHPSR	2.77942	0.028
CNAG_03448T0	CNAG_03448 | H99 eukaryotic initiation factor (472 aa)	S*PVIHLNSSSQNPPSSAGPSAAR	2.74712	0.048
CNAG_06906T0	CNAG_06906 | H99 RNA-binding protein sce3 (503 aa)	TAGS*PSATANATPAAPASGIFGAAKPIDSAAR	2.64799	0.045
CNAG_06103T0	CNAG_06103 | H99 RNA binding protein (688 aa)	AVSATTGPRPS*SEFIPTR	2.41246	0.035
CNAG_05925T0	CNAG_05925 | H99 septin ring protein (462 aa)	IAS*PSGGVVSSEGYLANR	2.39694	0.042
CNAG_05745T0	CNAG_05745 | H99 cytoplasmic protein (1134 aa)	SHS*PAAPTTPSSAVAAWGGAGEAPK	2.39015	0.035
CNAG_04027T0	CNAG_04027 | H99 conserved hypothetical protein (287 aa)	SNS*APS*SSNTHLTSPFAHHKPLPSAEHYADR	2.17109	0.036
CNAG_05480T0	CNAG_05480 | H99 hexokinase (529 aa)	RGS*GLVMTPGGVQTVYHTR	2.13732	0.043
CNAG_01130T0	CNAG_01130 | H99 conserved hypothetical protein (747 aa)	KPSASATPATTAS*PDPEPK	2.09493	0.05
CNAG_07941T0	CNAG_07941 | H99 conserved hypothetical protein (751 aa)	QFS*AGTAPR	2.05059	0.002
CNAG_05734T0	CNAG_05734 | H99 conserved hypothetical protein (1220 aa)	KPTAPATSTGFDDDAWT*IKPISKPASPAPAAITTSSSPASSAPVLTSPK	2.04249	0.042
CNAG_01178T0	CNAG_01178 | H99 nuclear envelope-endoplasmic reticulum network protein (826 aa)	VLTAENDQPSSSSPPHPT*VISGQGPPPESAQEALKPK	2.04072	0.031
CNAG_01744T0	CNAG_01744 | H99 phosphatase (412 aa)	RAS*QSGQAGVTLDAFRR	2.01014	0.035
CNAG_01261T0	CNAG_01261 | H99 myosin I binding protein (1399 aa)	SENLS*PVEKEPPPAAAVVSAEPEQPERGEGEVASSEEEETPEQEAAR	-2.12021	0.031
CNAG_05720T0	CNAG_05720 | H99 GTPase inhibitor (288 aa)	AVAATADADQLVTLIEGDNVDS*DDER	-2.16748	0.029
CNAG_01182T0	CNAG_01182 | H99 cytoplasmic protein (366 aa)	RT*SVAAGFGGYSGDR	-2.27305	0.023
CNAG_01125T0	CNAG_01125 | H99 conserved hypothetical protein (1051 aa)	RVT*AVDGPIGIHEAGK	-2.77398	0.009
CNAG_06081T0	CNAG_06081 | H99 glucose oxidase (868 aa)	NSSS*FSYAAGGPGVGR	-2.80981	0.025
CNAG_04376T0	CNAG_04376 | H99 conserved hypothetical protein (780 aa)	EHS*PS*PLPEDEENQLSISEK	-2.82547	0.045
CNAG_04175T0	CNAG_04175 | H99 conserved hypothetical protein (449 aa)	QDDEDENEEDS*DDEAPEAVGMNAAHEAER	-3.1117	0.022
CNAG_01125T0	CNAG_01125 | H99 conserved hypothetical protein (1051 aa)	RT*SAADISTSTLTK	-3.25574	0.008
CNAG_01087T0	CNAG_01087 | H99 conserved hypothetical protein (660 aa)	S*LAPT*LPDGAER	-3.93935	0.017
CNAG_03494T0	CNAG_03494 | H99 conserved hypothetical protein (551 aa)	SLS*PLPVEEEK	-4.06795	0.039
CNAG_04163T0	CNAG_04163 | H99 conserved hypothetical protein (1026 aa)	RGS*VS*SVAEVSK	-4.21843	0.009
CNAG_07494T0	CNAG_07494 | H99 U3 small nucleolar ribonucleoprotein (770 aa)	GDLFDS*EDEEDQEDQVLSTHEK	-4.84786	0.018
CNAG_02520T0	CNAG_02520 | H99 conserved hypothetical protein (459 aa)	SGVKDEPMS*PSQR	-7.05896	0.021
CNAG_05196T0	CNAG_05196 | H99 20 kda nuclear cap binding protein (211 aa)	GRS*EDEEEIER	-8.08951	0.022
CNAG_04163T0	CNAG_04163 | H99 conserved hypothetical protein (1026 aa)	S*SATS*LIDQAK	-9.62747	0.004
CNAG_02091T0	CNAG_02091 | H99 nucleosome assembly protein (400 aa)	GEAEPTES*EVEAGQAS*DLEDS*DVEDEEEK	-9.78381	0.045
CNAG_05847T0	CNAG_05847 | H99 thioredoxin-disulfide reductase (372 aa)	LISEEEADDES*LQT*EDVHVPAEHYLGTDKE	-11.5306	0.011
CNAG_01595T0	CNAG_01595 | H99 conserved hypothetical protein (682 aa)	VLSIS*EDEDDEWDPEGGKVQQK	-11.5359	0.046
CNAG_01587T0	CNAG_01587 | H99 conserved hypothetical protein (469 aa)	KGFT*DDEES*LDEMEEAER	-14.3317	0.012
CNAG_06577T0	CNAG_06577 | H99 conserved hypothetical protein (644 aa)	SS*SPVGQDEGDVVVIDK	-15.2031	0.03
CNAG_06577T0	CNAG_06577 | H99 conserved hypothetical protein (644 aa)	HDALS*VK	-16.312	0.019
CNAG_04205T0	CNAG_04205 | H99 conserved hypothetical protein (673 aa)	RGAVTEEPEGS*EAGEAEEEEEEGAEEKEEGPPTTR	-16.4374	0.033
CNAG_01802T0	CNAG_01802 | H99 cytoplasmic protein (322 aa)	SLLT*PADR	-19.8936	0.004
CNAG_05720T0	CNAG_05720 | H99 GTPase inhibitor (288 aa)	GKEDS*DDS*DFDM	-23.0595	0.043
CNAG_05932T0	CNAG_05932 | H99 peptidyl-prolyl cis-trans isomerase D (376 aa)	QANS*DGGDIWEDWPQDEEGVDAEKPEEAVVVAGK	-31.5277	0.03
CNAG_05734T0	CNAG_05734 | H99 conserved hypothetical protein (1220 aa)	AAAGEALELLNEEAQPASS*EDEAEVEPEPEPQQER	-34.9708	0.025
CNAG_00606T0	CNAG_00606 | H99 conserved hypothetical protein (743 aa)	DGEQASSPHYS*DGDDLFGDDDDDEDAEAVQAHR	-42.7761	0.025
CNAG_01117T0	CNAG_01117 | H99 elongation factor 3 (1071 aa)	GEEVFS*DEEL	-45.4931	0.023
CNAG_04023T0	CNAG_04023 | H99 conserved hypothetical protein (756 aa)	SELVDIGEDAGS*LEHIGGEEQGH	-56.5355	0.05
CNAG_02091T0	CNAG_02091 | H99 nucleosome assembly protein (400 aa)	GEAEPTES*EVEAGQAS*DLEDS*DVEDEEEKK	-63.0489	0.017
CNAG_06578T0	CNAG_06578 | H99 conserved hypothetical protein (188 aa)	DT*QEEELPEGTRSPSAFQAAEIVGDKK	-89.6594	0.013
S*, Phospho-serine, T*, Phospho threonine
