# Supplementary material for: Calcineurin Targets Involved in Stress Survival and Fungal Virulence
Source: PLoS Pathog. 2016 Sep 9;12(9):e1005873. doi: 10.1371/journal.ppat.1005873 (PMC5017699; doi:10.1371/journal.ppat.1005873)
Supplement: S4 Table — (XLSX) [file ppat.1005873.s009.xlsx]

## Sheet: Sheet1
S4 Table. Calcineurin-dependent phosphopeptides identified by the phosphoscreen.
Protein	Modified Peptide Sequence	WT_FK506/WT (fold change)	cna1∆/WT (fold change)	Phosphosites	Aligned motif
CNAG_00148	AIsPSLSPHMSSVSAEPVQAPLSGPPR	2.30663	4.9587	S(727)	GIRAIsPSLSP
CNAG_00156	RQDGFNVPsPQSHPLPR	4.34689	4.6642	S(508)	GFNVPsPQSHP
CNAG_00156	VIsNTSHPSQYPSR	4.22505		S(288)	LQRVIsNTSHP
CNAG_00194	GtSPLAAQPFSTALPAPPAR		5.45622	T(162)	SNFRGtSPLAA
CNAG_00246	LTNsPSYPFPK	2.2066		S(333)	NKLTNsPSYPF
CNAG_00346	TStLTLTQTHTTPTDTPPQTVLHLR	3.05493		T(14)	PSRTStLTLTQ
CNAG_00496	YSLPKsPSANGLEK	3.29832	3.71557	S(43)	YSLPKsPSANG
CNAG_00520	VLAPAPAPAPAAPsSEDHGGWAGEPEKHSPAPASVAPVQESVSADGDGGWGGEPEKIEVAR	2.18063		S(1246)	APAAPsSEDHG
CNAG_00717	KRVDLMSTSPtASSHLK		3.40987	T(377)	MSTSPtASSHL
CNAG_01130	KPsASATPATTASPDPEPK	14.8893	11.6938	S(705)	VSRKPsASATP
CNAG_01130	KPSASATPATTAsPDPEPK		2.09493	S(715)	PATTAsPDPEP
CNAG_01178	VLTAENDQPSSSSPPHPtVISGQGPPPESAQEALKPK		2.04072	T(474)	SPPHPtVISGQ
CNAG_01428	KLEDIsPSTHNMDVPNVR		3.62907	S(176)	KLEDIsPSTHN
CNAG_01464	NNEPNsPIKPITYVTVAR		7.09427	S(390)	NNEPNsPIKPI
CNAG_01464	RAGStGCPFSSGLPLPDPGHR	1.97446		T(47)	KRAGStGCPFS
CNAG_01464	RAGsTGCPFSSGLPLPDPGHR		3.45639	S(46)	QKRAGsTGCPF*
CNAG_01464	AGsTGCPFSSGLPLPDPGHR		3.38979	S(46)	QKRAGsTGCPF*
CNAG_01583	LAGADRVPSHLPAsPVGQTTGR	2.13848	2.81303	S(189)	SHLPAsPVGQT
CNAG_01744	RAsQSGQAGVTLDAFRR		2.01014	S(376)	FHRRAsQSGQA
CNAG_02046	RAMGQSSAALRPNPTFESNTNGSTPIPAKPAsPAAHETAPPAPER		9.23461	S(248)	PAKPAsPAAHE
CNAG_02046	DSPAKsPVILNSVK		6.39035	S(402)	DSPAKsPVILN
CNAG_02046	ADAAPFKPGQPSVsPSIAPHQPSAGPSNTSASTAVPK	3.45649	4.48932	S(498)	KPGQPsVSPSI
CNAG_02046	ADAAPFKPGQPsVSPSIAPHQPSAGPSNTSASTAVPK	3.1765	4.54395	S(496)	GQPSVsPSIAP
CNAG_02164	ETLPsPALAK	2.31482		S(715)	KETLPsPALAK
CNAG_02208	KVtIATTASHHPPQPNEASDSR		6.47905	T(798)	PMRKVtIATTA
CNAG_02396	RAsPSYQPYHSR		2.93066	S(103)	QERRAsPSYQP
CNAG_02568	RQAsHATSALSPTPTGQQPSSFQGSTFASPFSASPAPAAAPASR	2.60616	3.10234	S(491)	ARRQAsHATSA
CNAG_02810	KTsPTAGMADSIASLPAMPSK		3.4557	S(292)	GSRKTsPTAGM
CNAG_03143	SYtQEIGDAFSGNKNDNQESLTDK	2.04936		T(53)	SQKSYtQEIGD
CNAG_03357	LTQAPsPSNPIK	3.41674	5.12103	S(399)	LTQAPsPSNPI
CNAG_03360	m#LGGsPNASPVPSAPSGAGGWGEPASTPAPSETSSTSAGIHPSR		4.85767	S(250)	KMLGGsPNASP*
CNAG_03360	MLGGsPNASPVPSAPSGAGGWGEPASTPAPSETSSTSAGIHPSR		2.77942	S(250)	KMLGGsPNASP*
CNAG_03448	sPVIHLNSSSQNPPSSAGPSAAR		2.74712	S(76)	SDGRRsPVIHL
CNAG_03463	AEAsPTPGESEFHTPLSSPKPVR		2.90144	S(555)	WRAEAsPTPGE
CNAG_03809	RPsHDPPR	31.5506		S(37)	KRKRPsHDPPR
CNAG_03836	AFHKPAsPVAPPRGPNTISLSPPVAPAKDTPR		2.93308	S(275)	FHKPAsPVAPP
CNAG_03841	VAIsPMTTNR	5.02207	3.67611	S(224)	GRVAIsPMTTN
CNAG_04027	tSPRPDAIPLPK		3.02351	T(9)	LGLRTtPRPDA
CNAG_04027	SNsAPsSSNTHLTSPFAHHKPLPSAEHYADR		2.17109	S(118), S(121)	RPRSNsAPSSS, SNSAPsSSNTH
CNAG_04441	NGGPsPVGAPQGLPAGSMPR		4.12973	S(538)	RNGGPsPVGAP
CNAG_04570	DGAASGSQSGLVTAGEEGAQGLQAsPR	4.41805		S(847)	QGLQAsPRRMF
CNAG_04659	SVDsPVVPDPKGDEIKHEWLWPR		29.5127	S(410)	KVEDKsVDSPV
CNAG_04659	sVDSPVVPDPKGDEIKHEWLWPR	3.20128	14.2185	S(407)	DKSVDsPVVPD
CNAG_04659	SVDsPVVPDPK		3.81984	S(410)	KVEDKsVDSPV
CNAG_04796	sLENTMHLIR	3.8398		S(599)	STRRRsLENTM
CNAG_05134	sPIASTASPLK		3.98084	S(2)	MsPIAST
CNAG_05480	RGsGLVMTPGGVQTVYHTR		2.13732	S(71)	ASRRGsGLVMT
CNAG_05734	KPTAPATSTGFDDDAWTIKPISKPASPAPAAITTSssPASSAPVLTSPK		3.75517	S(872), S(873)	AITTSsSPASS, AAITTsSSPAS
CNAG_05734	KPTAPATSTGFDDDAWtIKPISKPASPAPAAITTSSSPASSAPVLTSPK		2.04249	T(853)	DDDAWtIKPIS
CNAG_05745	SHsPAAPTTPSSAVAAWGGAGEAPKK		2.85137	S(892)	TVRSHsPAAPT*
CNAG_05745	SHsPAAPTTPSSAVAAWGGAGEAPK		2.39015	S(892)	TVRSHsPAAPT*
CNAG_05781	SPsPEQQGVKFPR		3.39886	S(9)	QGRSPsPEQQG
CNAG_05925	IAsPSGGVVSSEGYLANR		2.39694	S(30)	SERIAsPSGGV
CNAG_06103	AVSATTGPRPsSEFIPTR		2.41246	S(38)	TGPRPsSEFIP
CNAG_06906	TAGsPSATANATPAAPASGIFGAAKPIDSAAR		2.64799	S(334)	PRTAGsPSATA
CNAG_07517	QSsSNLPSAGR	19.1498		S(205)	LSHKPsRLLHL
CNAG_07517	DIEHPPMASLSLNPNPSHQSHTLSHKPsR		4.00178	S(149)	MARQSsSNLPS
CNAG_07532	AtSPTDSVASNSGFGGKPIEPR		5.27856	T(226)	KQNRAtSPTDS
CNAG_07941	QFsAGTAPR		2.05059	S(523)	KHRQFsAGTAP
# oxidation, * duplicated sequence.
