# Supplementary material for: Calcineurin Targets Involved in Stress Survival and Fungal Virulence
Source: PLoS Pathog. 2016 Sep 9;12(9):e1005873. doi: 10.1371/journal.ppat.1005873 (PMC5017699; doi:10.1371/journal.ppat.1005873)
Supplement: S5 Table — (XLSX) [file ppat.1005873.s010.xlsx]

## Sheet: Sheet1
S5 Table. Calcineurin-dependent phosphoproteins containing a PIxIxIT consensus sequence.
Locus	Fold change		Phosphosites		Protein	Domain (From Broad database)	PxIxIT site a
	WT_FK506/WT	cna1∆/WT	WT_FK506/WT	cna1∆/WT
CNAG_00148	2.3	4.96	S(727)	S(727)	Sec16	Sec23-binding domain of Sec16, Vesicle coat trafficking protein Sec16 mid-region	PQLQVQ
CNAG_00156	4.2, 4.3	4.66	S(288), S(508)	S(508)	Crz1	C2H2-type zinc finger	PALSIS, PMICIQ
CNAG_00194		5.45622		T(162)		Hypothetical protein
CNAG_00246	2.2066		S(333)			Hypothetical protein
CNAG_00346	3.05493		T(14)		Ypi1	Protein phosphatase inhibitor
CNAG_00496	3.29832	3.71557	S(43)	S(43)		Hypothetical protein
CNAG_00520	2.18063		S(1246)		Gwo1	Zinc knuckle
CNAG_00717		3.40987		T(377)		CUE domain	PTVELS
CNAG_01130	14.8893	11.69, 2.09	S(705)	S(705), S(715)		Ankyrin repeat	PVVKVS
CNAG_01178		2.04072		T(474)		nuclear envelope-endoplasmic reticulum network protein
CNAG_01428		3.62907		S(176)	Anb1	translation initiation factor 5A
CNAG_01464	1.97446	3.39/3.46, 7.09	T(47)	s(46), S(390)	Yhb1	nitric oxide dioxygenase	PLVLLS
CNAG_01583	2.13848	2.81303	S(189)	S(189)	Snf7	vacuolar-sorting protein SNF7
CNAG_01744		2.01014		S(376)	Gpp2	phosphatase , Haloacid dehalogenase-like hydrolase	PKVFVT, PDFLVD
CNAG_02046	3.2, 3.5	9.23, 6.39, 4.54, 4.49	S(496), S(498)	S(248), S(402), S(496), S(498)	Pbp1	poly(A)-binding protein binding protein
CNAG_02164	2.31482		S(715)			Zinc finger, ZZ type	PALKFT, PMLKIK
CNAG_02208		6.47905		T(798)	Rnr1	ribonucleoside-diphosphate reductase large subunit
CNAG_02396		2.93066		S(103)		Ras-induced vulval development antagonist
CNAG_02568	2.60616	3.10234	S(491)	S(491)	Ede1	UBA/TS-N domain-containing protein
CNAG_02810		3.4557		S(292)	Puf4	Pumilio-family RNA binding repeat	PWLHLR
CNAG_03143	2.04936		T(53)		Hsp12	Heat shock protein 9/12
CNAG_03357	3.41674	5.12103	S(399)	S(399)	Spc34	DASH complex subunit Spc34
CNAG_03360		4.86/2.78		S(250)		Hypothetical protein
CNAG_03448		2.74712		S(76)	Gcd2	translation initiation factor eIF-2B subunit delta	PVIHLN
CNAG_03463		2.90144		S(555)	Lsp1	Eisosome component PIL1
CNAG_03809	31.5506		S(37)			Hypothetical protein
CNAG_03836		2.93308		S(275)		Pal1 cell morphology protein
CNAG_03841	5.02207	3.67611	S(224)	S(224)		Fungal protein of unknown function (DUF1752)
CNAG_04027		3.02, 2.17		T(9), S(118)/S(121)		Hypothetical protein
CNAG_04441		4.12973		S(538)	Pab1	polyadenylate-binding protein
CNAG_04570	4.41805		S(847)		Lhp1	La domain
CNAG_04659	3.20128	14.22, 29.51	S(407)	S(407), S(410)	Pdc1	pyruvate decarboxylase	PIILVD, PKVIIE
CNAG_04796	3.8398		S(599)		Cna1	Calcineurin-like phosphoesterase	PEIDFT
CNAG_05134		3.98084		S(2)	Car2	ornithine-oxo-acid transaminase
CNAG_05480		2.13732		S(71)	Hxk1	hexokinase
CNAG_05734		2.04, 3.76		T(853), S(872)/S(873)	Sla1	SLA1 homology domain 1, SHD1, SH3 domain
CNAG_05745		2.85137		S(892)	Smy2	GYF domain
CNAG_05781		3.39886		S(9)	Dyn2	dynein light chain LC8-type
CNAG_05925		2.39694		S(30)	Cdc3	septin ring protein, 50S ribosome-binding GTPase
CNAG_06103		2.41		S(38)	Vts1	RNA binding protein, SAM domain
CNAG_06906		2.64799		S(334)	Tif3	translation initiation factor 4B , RNA recognition motif
CNAG_07517	19.1498	4.00178	S(205)	S(149)		hypothetical protein
CNAG_07532		5.27856		T(226)	Yng1	Inhibitor of growth proteins N-terminal histone-binding, PHD finger	PSFSVD
CNAG_07941		2.05059		S(523)		YT521-B-like domain	PYVQLQ, PALQVT
a PxIxIT consensus sequence: P[^PG][IVLF][^PG][IVLF][TSHEDQNKR]
